# Supplementary material for: Data set of proteomic analysis of food borne pathogens after treatment with the disinfectants based on pyridoxal oxime derivatives
Source: Data Brief. 2017 Sep 29;15:738–41. doi: 10.1016/j.dib.2017.09.060 (PMC5671409; doi:10.1016/j.dib.2017.09.060)
Supplement: Supplementary file 4 — Supplementary material [file mmc4.xlsx]

## Sheet: Sheet1
Table S3. List of complete down regulated proteins in B. subtilis after treatment with Drug 1
	Protein Group	Sequence Id	Sequence Name	Total Score	Total Peptides	Drug1 N-SC Log2 Relative Expression
1	212	gi|81342365|sp|O34633.1|YJLC_BACSU	Uncharacterized protein yjlC	430.95	7	-10
2	348	gi|7387686|sp|O34876.1|FTSX_BACSU	Cell division protein ftsX	287.02	5	-10
3	353	gi|1175719|sp|P42971.1|PBPC_BACSU	Penicillin-binding protein 3	283.03	7	-10
4	377	gi|544314|sp|Q01960.1|FLHF_BACSU	Flagella-associated GTP-binding protein	260.95	6	-10
5	463	gi|3183467|sp|O31727.1|YLME_BACSU	UPF0001 protein ylmE	206.32	3	-10
6	520	gi|7676172|sp|Q01625.2|OXAA1_BACSU	Membrane protein oxaA 1	175.02	3	-10
7	562	gi|3183498|sp|P71014.2|YUAB_BACSU	Uncharacterized protein yuaB	152.45	2	-10
8	568	gi|238054350|sp|P40780.2|YTXH_BACSU	Uncharacterized protein ytxH	149.46	3	-10
9	573	gi|1175700|sp|P42200.1|TCYB_BACSU	L-cystine transport system permease protein tcyB	148.21	3	-10
10	589	gi|132838|sp|P12873.1|RL29_BACSU	50S ribosomal protein L29	143.54	3	-10
11	591	gi|81637581|sp|O34629.1|YERH_BACSU	Uncharacterized lipoprotein yerH	142.59	4	-10
12	594	gi|251757469|sp|P54304.3|HEMN_BACSU	Oxygen-independent coproporphyrinogen-III oxidase 1	141.71	2	-10
13	609	gi|239938733|sp|P54326.2|XKDF_BACSU	Phage-like element PBSX protein xkdF	137.79	3	-10
14	621	gi|4033453|sp|P71013.1|LEPT_BACSU	Signal peptidase I T	130.8	3	-10
15	622	gi|116667537|pdb|2H1G|A	Chain A, Resa C74aC77A	130.58	3	-10
16	645	gi|81342360|sp|O34593.1|YJQA_BACSU	Uncharacterized protein yjqA	121.72	3	-10
17	646	gi|1723607|sp|P54719.1|YFIC_BACSU	Uncharacterized ABC transporter ATP-binding protein YfiC	121.02	2	-10
18	650	gi|18202013|sp|O31796.1|HFQ_BACSU	Protein hfq	119.64	3	-10
19	655	gi|115620|sp|P25993.1|CARA_BACSU	Carbamoyl-phosphate synthetase glutamine chain	115.98	3	-10
20	661	gi|81815567|sp|O32169.1|METN_BACSU	Methionine import ATP-binding protein MetN	113.45	2	-10
21	665	gi|586814|sp|P37484.1|YYBT_BACSU	Uncharacterized protein yybT	111.14	2	-10
22	667	gi|1731017|sp|P54488.1|YQGF_BACSU	Uncharacterized protein yqgF	109.52	2	-10
23	672	gi|259710488|sp|O34659.2|YBBR_BACSU	YbbR-like domain-containing protein ybbR	107.27	3	-10
24	675	gi|584813|sp|P37812.1|ATPE_BACSU	ATP synthase F1 sector epsilon subunit	105.81	3	-10
25	676	gi|464514|sp|P34958.1|QOX3_BACSU	Quinol oxidase polypeptide III	105.32	1	-10
26	680	gi|466196|sp|P31847.2|YPUA_BACSU	Uncharacterized protein ypuA	103.94	2	-10
27	699	gi|127250|sp|P28612.1|MOTB_BACSU	Motility protein B; AltName	99.76	3	-10
28	710	gi|81555983|sp|O34521.1|PTWCB_BACSU	PTS system N-acetylglucosamine-specific EIICB component	97.22	2	-10
29	714	gi|81637531|sp|O31710.1|YKNX_BACSU	Putative efflux system component yknX	94.5	1	-10
30	715	gi|239938732|sp|P54325.2|XKDE_BACSU	Phage-like element PBSX protein xkdE	94.44	2	-10
31	720	gi|239938663|sp|P42957.2|MTLD_BACSU	Mannitol-1-phosphate 5-dehydrogenase	92.95	3	-10
32	721	gi|6014913|sp|O32114.1|DAPF_BACSU	Diaminopimelate epimerase	92.95	1	-10
33	728	gi|238057689|sp|O31771.3|YMFM_BACSU	Uncharacterized membrane protein ymfM	90.37	2	-10
34	742	gi|81669135|sp|O34340.1|FABF_BACSU	3-oxoacyl-[acyl-carrier-protein] synthase 2	84.63	3	-10
35	746	gi|50513774|pdb|1TLQ|A	Chain A, Crystal Structure Of Protein Ypjq From Bacillus Subtilis, Pfam Duf64	84.02	4	-10
36	749	gi|251757458|sp|Q01466.3|MREC_BACSU	Rod shape-determining protein mreC	83.03	3	-10
37	752	gi|81341938|sp|O31729.1|YLMG_BACSU	Uncharacterized membrane protein ylmG	82.27	1	-10
38	757	gi|586903|sp|Q06754.2|YACL_BACSU	Uncharacterized PIN and TRAM-domain containing protein YacL	81.13	1	-10
39	760	gi|6226126|sp|O32233.1|SECG_BACSU	Probable protein-export membrane protein secG	80.05	1	-10
40	770	gi|251757324|sp|P56849.2|RL331_BACSU	50S ribosomal protein L33 1	76.57	2	-10
41	777	gi|116668123|pdb|2IEE|A	Chain A, Crystal Structure Of Yckb_bacsu From Bacillus Subtilis. Northeast Structural Genomics Consortium Target Sr574.	73.91	3	-10
42	780	gi|68566110|sp|P96686.1|YDFI_BACSU	Transcriptional regulatory protein ydfI	72.8	2	-10
43	787	gi|1731094|sp|P54571.1|MLEN_BACSU	Malate-2H(+)/Na(+)-lactate antiporter	71.94	1	-10
44	794	gi|6016277|sp|O31657.1|HTPX_BACSU	Protease HtpX homolog	69.55	1	-10
45	798	gi|2507325|sp|P21470.3|RS9_BACSU	30S ribosomal protein S9	69.02	2	-10
46	799	gi|81342115|sp|O32031.1|YRRS_BACSU	Uncharacterized membrane protein yrrS	68.97	2	-10
47	808	gi|251757393|sp|P54510.2|YQHL_BACSU	Uncharacterized protein yqhL	67.68	2	-10
48	812	gi|1171921|sp|P46922.1|OPUAC_BACSU	Glycine betaine-binding protein	66.59	2	-10
49	815	gi|7531268|sp|O34403.4|FPG_BACSU	Formamidopyrimidine-DNA glycosylase	65.43	2	-10
50	824	gi|1171653|sp|P42177.1|NARI_BACSU	Nitrate reductase gamma chain	64.22	2	-10
51	829	gi|584798|sp|P37813.1|ATP6_BACSU	ATP synthase subunit a	63.28	1	-10
52	834	gi|254814186|sp|C0SPB4.1|YHAQ_BACSU	Uncharacterized ABC transporter ATP-binding protein YhaQ	62.49	2	-10
53	837	gi|3913088|sp|P94527.1|G1PDH_BACSU	Glycerol-1-phosphate dehydrogenase [NAD(P)+]	62.04	1	-10
54	840	gi|466192|sp|P35161.1|RESB_BACSU	Cytochrome c biogenesis protein resB	61.41	1	-10
55	844	gi|3122425|sp|O34450.1|NAGA_BACSU	N-acetylglucosamine-6-phosphate deacetylase	61.01	1	-10
56	847	gi|254763316|sp|P46907.2|NARK_BACSU	Nitrite extrusion protein	60.05	1	-10
57	850	gi|239938676|sp|Q07868.2|PBPB_BACSU	Penicillin-binding protein 2B	59.7	1	-10
58	854	gi|126253841|sp|O31606.2|YJBH_BACSU	UPF0413 protein yjbH	58.68	1	-10
59	858	gi|1731054|sp|P54524.1|YQIG_BACSU	Probable NADH-dependent flavin oxidoreductase yqiG	57.87	1	-10
60	859	gi|6648096|sp|P40768.2|YTKA_BACSU	Uncharacterized protein ytkA	57.64	1	-10
61	861	gi|81342157|sp|O32126.1|YUTE_BACSU	UPF0331 protein yutE	57.15	1	-10
62	868	gi|120341|sp|P23452.1|FLIL_BACSU	Flagellar protein FliL	55.97	1	-10
63	870	gi|6174949|sp|P36949.2|RBSB_BACSU	D-ribose-binding protein	55.49	1	-10
64	871	gi|81815767|sp|O34750.1|YFML_BACSU	Putative ATP-dependent RNA helicase yfmL	55.17	2	-10
65	878	gi|239938929|sp|P42956.4|PTMCB_BACSU	PTS system mannitol-specific EIICB component	54	1	-10
66	879	gi|1171920|sp|P46921.1|OPUAB_BACSU	Glycine betaine transport system permease protein opuAB	53.7	1	-10
67	880	gi|81637772|sp|Q45057.1|YNEB_BACSU	Resolvase homolog yneB	53.51	1	-10
68	882	gi|3915097|sp|O31776.1|TDH_BACSU	L-threonine 3-dehydrogenase	53.41	1	-10
69	885	gi|251757372|sp|P14951.2|UVRC_BACSU	Excinuclease ABC subunit C	53.05	1	-10
70	892	gi|81637632|sp|O35005.1|YTRF_BACSU	ABC transporter permease ytrF	51.09	1	-10
71	895	gi|81342299|sp|O34348.1|YFMC_BACSU	Ferric-citrate-binding protein	50.86	1	-10
72	900	gi|251757384|sp|P54485.2|YQGB_BACSU	Uncharacterized protein yqgB	50.1	1	-10
73	908	gi|1168649|sp|P46913.1|QCRC_BACSU	Menaquinol-cytochrome c reductase cytochrome b/c subunit	47.49	1	-10
74	910	gi|1176638|sp|P45708.1|YNEF_BACSU	UPF0154 protein yneF	47.17	1	-10
75	914	gi|1722879|sp|P54341.1|XKDV_BACSU	Phage-like element PBSX protein xkdV	46.6	1	-10
76	172	gi|2829798|sp|P94366.1|CYDC_BACSU	ATP-binding/permease protein CydC	529.08	15	-3.02
77	153	gi|2851530|sp|P32399.2|YHGE_BACSU	Uncharacterized protein yhgE	559.54	13	-2.79
78	253	gi|23396979|sp|Q45614.1|YYCG_BACSU	Sensor histidine kinase yycG	381.59	7	-2.58
79	176	gi|730275|sp|P39793.1|PBPA_BACSU	Penicillin-binding protein 1A/1B	524.66	10	-2.52
80	317	gi|1722865|sp|P54327.1|XKDG_BACSU	Phage-like element PBSX protein xkdG	305.53	8	-2.52
81	239	gi|226693512|sp|P37810.2|ATPG_BACSU	ATP synthase F1 sector gamma subunit	394.38	7	-2.29
82	60	gi|3122129|sp|O34425.1|G3P2_BACSU	Glyceraldehyde-3-phosphate dehydrogenase 2	929.4	15	-2.27
83	105	gi|254763408|sp|P54418.3|PCKA_BACSU	Phosphoenolpyruvate carboxykinase [ATP]	680.88	11	-2.25
84	347	gi|239938837|sp|P42199.3|TCYA_BACSU	L-cystine-binding protein tcyA	287.34	5	-2.16
85	516	gi|585034|sp|P08750.3|DACA_BACSU	D-alanyl-D-alanine carboxypeptidase dacA	177.39	5	-2.16
86	350	gi|124441941|gb|ABN11612.1|	menaquinol:cytochrome c oxidoreductase	286.56	6	-2.12
87	423	gi|34921363|sp|O32218.1|BDBD_BACSU	Disulfide bond formation protein D	226.66	5	-2.08
88	134	gi|81341008|sp|O07603.1|YHFE_BACSU	Putative aminopeptidase yhfE	604.8	10	-2.05
89	372	gi|417799|sp|P33112.1|SPAR_BACSU	Transcriptional regulatory protein spaR	265.45	6	-2
90	615	gi|81342417|sp|O34866.1|YODJ_BACSU	Putative carboxypeptidase yodJ	135.07	4	-2
91	623	gi|45477262|sp|P70999.1|SPEB_BACSU	Agmatinase	130.45	3	-2
92	542	gi|81340998|sp|O07516.1|YHAH_BACSU	Uncharacterized membrane protein yhaH	163.04	5	-1.95
93	398	gi|1730958|sp|P50840.1|YPSC_BACSU	Putative RNA methyltransferase YpsC	244.06	7	-1.92
94	438	gi|16223968|gb|AAL15564.1|AF233755_2	putative SpaB	219.48	7	-1.92
95	352	gi|417797|sp|P33115.1|SPAC_BACSU	Subtilin biosynthesis protein spaC	283.65	8	-1.9
96	339	gi|586754|sp|P38424.1|ENGB_BACSU	Probable GTP-binding protein EngB	293.28	6	-1.82
97	254	gi|81637663|sp|P71012.2|PTF3A_BACSU	PTS system fructose-specific EIIABC component	380.62	7	-1.81
98	383	gi|3024186|sp|P94360.1|MSMX_BACSU	Maltodextrin import ATP-binding protein MsmX	256.87	6	-1.79
99	418	gi|333805407|dbj|BAK26502.1|	50S ribosomal protein L22	229.37	4	-1.79
100	471	gi|19884065|sp|P39794.3|PTTBC_BACSU	PTS system trehalose-specific EIIBC component	200.63	3	-1.79
101	498	gi|239938882|sp|P55910.3|LCTP_BACSU	L-lactate permease	184.05	3	-1.79
102	510	gi|134409|sp|P16336.1|SECY_BACSU	Preprotein translocase subunit secY	178.62	3	-1.79
103	664	gi|20978800|sp|O31754.1|RASP_BACSU	Zinc metalloprotease rasP	111.28	4	-1.79
104	441	gi|259090092|pdb|2WI8|A	Chain A, Crystal Structure Of The Triscatecholate Siderophore Binding Protein Feua From Bacillus Subtilis	217.38	7	-1.74
105	363	gi|239938930|sp|P34957.4|QOX2_BACSU	Quinol oxidase polypeptide II	272.04	6	-1.66
106	156	gi|586016|sp|P26497.2|SP0J_BACSU	Stage 0 sporulation protein J	553.61	13	-1.59
107	282	gi|9910680|sp|O34746.1|FABH1_BACSU	3-oxoacyl-[acyl-carrier-protein] synthase 3 protein 1	343.99	7	-1.58
108	408	gi|1171663|sp|P42437.1|NASF_BACSU	Uroporphyrinogen-III C-methyltransferase	236.31	6	-1.58
109	442	gi|81571657|sp|Q797B3.1|LTAS1_BACSU	Lipoteichoic acid synthase 1	216.75	4	-1.58
110	460	gi|1172978|sp|P46899.1|RL18_BACSU	50S ribosomal protein L18	208	3	-1.58
111	512	gi|239938836|sp|P39209.3|TLPC_BACSU	Methyl-accepting chemotaxis protein tlpC	178.01	4	-1.58
112	588	gi|239938825|sp|Q45589.3|YBBP_BACSU	Uncharacterized protein ybbP	143.61	3	-1.58
113	727	gi|584811|sp|P37811.1|ATPD_BACSU	ATP synthase subunit delta	91.26	2	-1.58
114	789	gi|251757243|sp|P26899.2|ASPA_BACSU	Aspartate ammonia-lyase	71.45	1	-1.58
115	321	gi|131027|sp|P24327.1|PRSA_BACSU	Foldase protein prsA	302.47	8	-1.52
116	414	gi|418587|sp|Q03224.1|GLPX_BACSU	Fructose-1,6-bisphosphatase class 2	229.99	4	-1.5
117	477	gi|464512|sp|P34956.1|QOX1_BACSU	Quinol oxidase subunit 1	197.68	5	-1.5
118	554	gi|1706578|sp|P55340.1|ECSB_BACSU	Protein ecsB	156.05	3	-1.5
119	605	gi|81342168|sp|O32167.1|METQ_BACSU	Methionine-binding lipoprotein metQ	138.87	3	-1.5
120	368	gi|1722870|sp|P54332.1|XKDM_BACSU	Phage-like element PBSX protein xkdM	267.92	5	-1.46
121	315	gi|416890|sp|P32395.1|DCUP_BACSU	Uroporphyrinogen decarboxylase	306.97	5	-1.45
122	450	gi|239938692|sp|P70974.2|RL13_BACSU	50S ribosomal protein L13	213.97	5	-1.42
123	428	gi|14916932|sp|O34385.1|MNTA_BACSU	Manganese-binding lipoprotein mntA	225.33	5	-1.4
124	401	gi|1709188|sp|P49850.1|MUTL_BACSU	DNA mismatch repair protein mutL	242.09	7	-1.32
125	403	gi|239938609|sp|Q05522.2|CHEB_BACSU	Chemotaxis response regulator protein-glutamate methylesterase	241.56	6	-1.32
126	379	gi|27734211|sp|Q8RKH3.1|ALBE2_BACSU	Antilisterial bacteriocin subtilosin biosynthesis protein AlbE	260.35	5	-1.29
127	397	gi|1174408|sp|P45693.1|SP5S_BACSU	Stage V sporulation protein S	245.59	3	-1.29
128	682	gi|2507327|sp|P21473.4|RS15_BACSU	30S ribosomal protein S15	103.77	4	-1.29
129	697	gi|1168648|sp|P46912.1|QCRB_BACSU	Menaquinol-cytochrome c reductase cytochrome b subunit	100.13	2	-1.29
130	211	gi|585644|sp|Q08432.1|CBL_BACSU	Cystathionine beta-lyase PatB	431.54	7	-1.28
131	265	gi|239938867|sp|P16524.3|PATA_BACSU	Putative aminotransferase A	367.94	9	-1.25
132	380	gi|2828498|sp|P39810.2|FLGK_BACSU	Flagellar hook-associated protein 1	257.92	5	-1.25
133	506	gi|81342140|sp|O32082.1|YUBF_BACSU	Uncharacterized membrane protein yubF	179.39	2	-1.25
134	164	gi|121881|sp|P05653.1|GYRA_BACSU	DNA gyrase subunit A	545.3	15	-1.22
135	396	gi|135765|sp|P14949.3|THIO_BACSU	Thioredoxin	246.27	4	-1.21
136	440	gi|81555913|sp|O31743.1|RBGA_BACSU	Ribosome biogenesis GTPase A	218.38	5	-1.21
137	494	gi|81815541|sp|O31711.1|YKNY_BACSU	Uncharacterized ABC transporter ATP-binding protein YknY	185.99	3	-1.21
138	266	gi|1708969|sp|P49814.3|MDH_BACSU	Malate dehydrogenase	367.52	6	-1.16
139	536	gi|6648027|sp|O32052.1|YRBF_BACSU	UPF0092 membrane protein yrbF	166.68	3	-1.16
140	320	gi|239938856|sp|P42919.3|RL2_BACSU	50S ribosomal protein L2	303.54	6	-1.13
141	374	gi|52000763|sp|O31501.2|SWRC_BACSU	Swarming motility protein SwrC	263.61	6	-1.08
142	207	gi|251757297|sp|P39215.2|MCPB_BACSU	Methyl-accepting chemotaxis protein mcpB	451.92	9	-1.03
143	276	gi|118263|sp|P08821.2|DBH1_BACSU	DNA-binding protein HU 1	353.64	4	-1
144	371	gi|3122842|sp|O32055.2|RUVB_BACSU	Holliday junction ATP-dependent DNA helicase RuvB	265.81	5	-1
145	430	gi|42559163|sp|O05521.1|REX_BACSU	Redox-sensing transcriptional repressor rex	222.87	6	-1
146	455	gi|251757395|sp|P54519.2|YQHY_BACSU	Uncharacterized protein YqhY	211.65	3	-1
147	470	gi|6226291|sp|O32033.1|URK_BACSU	Uridine monophosphokinase	200.92	4	-1
148	502	gi|239938947|sp|P21472.5|RS12_BACSU	30S ribosomal protein S12	180.86	5	-1
149	515	gi|251757407|sp|P40779.2|YTXG_BACSU	UPF0478 protein ytxG	177.8	4	-1
150	578	gi|251757241|sp|P54374.2|AROE_BACSU	Shikimate dehydrogenase	145.82	4	-1
151	619	gi|9911044|sp|O34392.1|YTRE_BACSU	ABC transporter ATP-binding protein YtrE	132.79	2	-1
152	627	gi|83754346|pdb|2BAS|A	Chain A, Crystal Structure Of The Bacillus Subtilis Ykui Protein, With An Eal Domain.	128.11	3	-1
153	647	gi|239938755|sp|P94408.2|YCLF_BACSU	Uncharacterized transporter yclF	120.78	2	-1
154	656	gi|38605544|sp|O34318.1|YLOU_BACSU	Uncharacterized protein YloU	115.77	2	-1
155	692	gi|23396953|sp|P94414.1|YCLK_BACSU	Sensor histidine kinase yclK	102.51	2	-1
156	745	gi|295322065|pdb|3MEJ|A	Chain A, Crystal Structure Of Putative Transcriptional Regulator Ywtf Bacillus Subtilis, Northeast Structural Genomics Consortium Sr736	84.2	3	-1
157	753	gi|132679|sp|P19946.1|RL15_BACSU	50S ribosomal protein L15	81.95	2	-1
158	804	gi|60390841|sp|Q795U4.1|YTKL_BACSU	UPF0173 metal-dependent hydrolase ytkL	68.33	2	-1
159	806	gi|251757300|sp|P94556.2|MURI1_BACSU	Glutamate racemase 1	67.93	2	-1
160	846	gi|1730939|sp|P54179.1|YPMS_BACSU	Uncharacterized protein ypmS	60.83	1	-1
161	888	gi|281312487|sp|Q795R8.2|YTFP_BACSU	Uncharacterized protein ytfP	52.21	1	-1
