# Supplementary material for: Data set of proteomic analysis of food borne pathogens after treatment with the disinfectants based on pyridoxal oxime derivatives
Source: Data Brief. 2017 Sep 29;15:738–41. doi: 10.1016/j.dib.2017.09.060 (PMC5671409; doi:10.1016/j.dib.2017.09.060)
Supplement: Supplementary file 5 — Supplementary material [file mmc5.xlsx]

## Sheet: Sheet1
Table S4. List of complete down regulated proteins in B. subtilis after treatment with Drug 2
	Protein Group	Sequence Id	Sequence Name	Total Score	Total Peptides	Drug2 N-SC Log2 Relative Expression
1	212	gi|81342365|sp|O34633.1|YJLC_BACSU	Uncharacterized protein yjlC	430.95	7	-10
2	314	gi|259710472|sp|C0SPA7.1|YUKB_BACSU	Ftsk domain-containing protein yukB	309.79	8	-10
3	342	gi|3123286|sp|P36430.3|SYL_BACSU	Leucyl-tRNA synthetase	290.23	6	-10
4	347	gi|239938837|sp|P42199.3|TCYA_BACSU	L-cystine-binding protein tcyA	287.34	5	-10
5	351	gi|251757411|sp|P54542.2|YQJE_BACSU	Uncharacterized protein yqjE	285.66	4	-10
6	353	gi|1175719|sp|P42971.1|PBPC_BACSU	Penicillin-binding protein 3	283.03	7	-10
7	381	gi|239938656|sp|O07610.2|LCFB_BACSU	Long-chain acyl-CoA synthetase	257.42	6	-10
8	397	gi|1174408|sp|P45693.1|SP5S_BACSU	Stage V sporulation protein S	245.59	3	-10
9	415	gi|585047|sp|Q08352.1|DHA_BACSU	Alanine dehydrogenase	229.97	6	-10
10	447	gi|129179|sp|P24141.1|OPPA_BACSU	Oligopeptide-binding protein oppA	215.17	5	-10
11	460	gi|1172978|sp|P46899.1|RL18_BACSU	50S ribosomal protein L18	208	3	-10
12	467	gi|81637517|sp|O31567.1|YFIY_BACSU	Probable siderophore-binding lipoprotein yfiY	203.99	5	-10
13	468	gi|251757478|sp|P46353.3|DEOB_BACSU	Phosphodeoxyribomutase	202.9	6	-10
14	476	gi|239938894|sp|P39812.3|GLTA_BACSU	Glutamate synthase [NADPH] large chain	198.18	5	-10
15	495	gi|239938944|sp|P33189.4|YHXA_BACSU	Uncharacterized aminotransferase YhxA	185.06	5	-10
16	507	gi|2829810|sp|P94547.1|LCFA_BACSU	Long-chain acyl-CoA synthetase	179.08	6	-10
17	513	gi|3915537|sp|O05396.1|YRHD_BACSU	Uncharacterized protein yrhD	177.94	4	-10
18	515	gi|251757407|sp|P40779.2|YTXG_BACSU	UPF0478 protein ytxG	177.8	4	-10
19	516	gi|585034|sp|P08750.3|DACA_BACSU	D-alanyl-D-alanine carboxypeptidase dacA	177.39	5	-10
20	518	gi|1707988|sp|P54716.1|GLVA_BACSU	6-phospho-alpha-D-glucosidase	176.58	4	-10
21	519	gi|254763342|sp|Q07833.2|WAPA_BACSU	Cell wall-associated polypeptide CWBP200	176.06	4	-10
22	520	gi|7676172|sp|Q01625.2|OXAA1_BACSU	Membrane protein oxaA 1	175.02	3	-10
23	529	gi|3183517|sp|P80879.3|G20U_BACSU	General stress protein 20U	169.71	2	-10
24	530	gi|317411634|sp|P0CI74.1|GPSB_BACSU	Cell cycle protein gpsB	169.54	4	-10
25	547	gi|125159|sp|P16304.2|KAD_BACSU	ATP-AMP transphosphorylase	159.42	4	-10
26	552	gi|7404350|sp|P94498.2|CYSH1_BACSU	Phosphoadenosine phosphosulfate reductase	157.09	6	-10
27	561	gi|1170977|sp|P42412.1|IOLA_BACSU	Methylmalonate semialdehyde dehydrogenase [acylating]	152.55	4	-10
28	562	gi|3183498|sp|P71014.2|YUAB_BACSU	Uncharacterized protein yuaB	152.45	2	-10
29	566	gi|121635|sp|P15874.3|GRPE_BACSU	HSP-70 cofactor	151.08	3	-10
30	568	gi|238054350|sp|P40780.2|YTXH_BACSU	Uncharacterized protein ytxH	149.46	3	-10
31	582	gi|3122762|sp|P81101.2|RRF_BACSU	Ribosome-recycling factor	144.87	4	-10
32	583	gi|251757426|sp|P39839.3|YUXL_BACSU	Uncharacterized peptidase yuxL	144.45	3	-10
33	589	gi|132838|sp|P12873.1|RL29_BACSU	50S ribosomal protein L29	143.54	3	-10
34	592	gi|129288|sp|P08164.5|NADE_BACSU	NH(3)-dependent NAD(+) synthetase	142.56	2	-10
35	605	gi|81342168|sp|O32167.1|METQ_BACSU	Methionine-binding lipoprotein metQ	138.87	3	-10
36	608	gi|133449|sp|P12464.1|RPOE_BACSU	DNA-directed RNA polymerase subunit delta	137.8	3	-10
37	609	gi|239938733|sp|P54326.2|XKDF_BACSU	Phage-like element PBSX protein xkdF	137.79	3	-10
38	614	gi|1730257|sp|P54377.1|GCSPB_BACSU	Probable glycine dehydrogenase [decarboxylating] subunit 2	135.25	3	-10
39	615	gi|81342417|sp|O34866.1|YODJ_BACSU	Putative carboxypeptidase yodJ	135.07	4	-10
40	617	gi|7531275|sp|P51833.2|RNC_BACSU	Ribonuclease 3	133.56	4	-10
41	621	gi|4033453|sp|P71013.1|LEPT_BACSU	Signal peptidase I T	130.8	3	-10
42	622	gi|116667537|pdb|2H1G|A	Chain A, Resa C74aC77A	130.58	3	-10
43	624	gi|585132|sp|P37580.1|FHUD_BACSU	Iron(III)-hydroxamate-binding protein fhuD	129.7	2	-10
44	628	gi|81637496|sp|O07638.1|YLAN_BACSU	UPF0358 protein ylaN	127.89	4	-10
45	629	gi|1176956|sp|P45866.1|FADF_BACSU	Uncharacterized protein fadF	127.66	3	-10
46	634	gi|81555896|sp|O31521.1|URHG1_BACSU	Unsaturated rhamnogalacturonyl hydrolase yesR	126.24	2	-10
47	637	gi|20141879|sp|P23974.2|YTXM_BACSU	Putative esterase ytxM	125.88	2	-10
48	643	gi|239938858|sp|Q06796.3|RL11_BACSU	50S ribosomal protein L11	122.52	3	-10
49	645	gi|81342360|sp|O34593.1|YJQA_BACSU	Uncharacterized protein yjqA	121.72	3	-10
50	646	gi|1723607|sp|P54719.1|YFIC_BACSU	Uncharacterized ABC transporter ATP-binding protein YfiC	121.02	2	-10
51	650	gi|18202013|sp|O31796.1|HFQ_BACSU	Protein hfq	119.64	3	-10
52	653	gi|81671643|sp|P94428.1|GABD_BACSU	Succinate-semialdehyde dehydrogenase [NADP+]	117.92	3	-10
53	665	gi|586814|sp|P37484.1|YYBT_BACSU	Uncharacterized protein yybT	111.14	2	-10
54	667	gi|1731017|sp|P54488.1|YQGF_BACSU	Uncharacterized protein yqgF	109.52	2	-10
55	668	gi|1706415|sp|P54531.1|DHLE_BACSU	Leucine dehydrogenase	108.6	4	-10
56	669	gi|3122218|sp|O34483.3|HPRK_BACSU	HPr kinase/phosphorylase	108.51	2	-10
57	675	gi|584813|sp|P37812.1|ATPE_BACSU	ATP synthase F1 sector epsilon subunit	105.81	3	-10
58	679	gi|81345907|sp|P96583.1|TOP3_BACSU	DNA topoisomerase 3	104.71	3	-10
59	680	gi|466196|sp|P31847.2|YPUA_BACSU	Uncharacterized protein ypuA	103.94	2	-10
60	682	gi|2507327|sp|P21473.4|RS15_BACSU	30S ribosomal protein S15	103.77	4	-10
61	685	gi|221272027|sp|Q45597.2|F16PC_BACSU	Fructose-1,6-bisphosphatase class 3	103.04	4	-10
62	688	gi|81815676|sp|O34308.1|YTKK_BACSU	Putative oxidoreductase ytkK	102.85	4	-10
63	689	gi|259710473|sp|C0SP85.1|YUKE_BACSU	Uncharacterized protein yukE	102.82	1	-10
64	694	gi|81652959|sp|Q7BVT7.1|YERC_BACSU	Uncharacterized protein yerC	101.02	2	-10
65	697	gi|1168648|sp|P46912.1|QCRB_BACSU	Menaquinol-cytochrome c reductase cytochrome b subunit	100.13	2	-10
66	700	gi|586801|sp|P38049.1|YHGC_BACSU	Uncharacterized protein yhgC	99.63	2	-10
67	713	gi|238054381|sp|P16616.3|HEM3_BACSU	Porphobilinogen deaminase	95.97	2	-10
68	714	gi|81637531|sp|O31710.1|YKNX_BACSU	Putative efflux system component yknX	94.5	1	-10
69	715	gi|239938732|sp|P54325.2|XKDE_BACSU	Phage-like element PBSX protein xkdE	94.44	2	-10
70	719	gi|34395965|sp|P46919.2|GPDA_BACSU	Glycerol-3-phosphate dehydrogenase [NAD(P)+]	93.5	1	-10
71	723	gi|416834|sp|P32081.1|CSPB_BACSU	Cold shock protein CspB; AltName	92.46	1	-10
72	732	gi|251757276|sp|P54574.2|FUR_BACSU	Ferric uptake regulation protein	88.52	2	-10
73	734	gi|3915563|sp|O32153.1|FRLD_BACSU	Fructosamine kinase frlD	88.48	1	-10
74	735	gi|81555758|sp|O07607.1|YHFI_BACSU	Uncharacterized protein yhfI	88.3	3	-10
75	749	gi|251757458|sp|Q01466.3|MREC_BACSU	Rod shape-determining protein mreC	83.03	3	-10
76	752	gi|81341938|sp|O31729.1|YLMG_BACSU	Uncharacterized membrane protein ylmG	82.27	1	-10
77	753	gi|132679|sp|P19946.1|RL15_BACSU	50S ribosomal protein L15	81.95	2	-10
78	757	gi|586903|sp|Q06754.2|YACL_BACSU	Uncharacterized PIN and TRAM-domain containing protein YacL	81.13	1	-10
79	760	gi|6226126|sp|O32233.1|SECG_BACSU	Probable protein-export membrane protein secG	80.05	1	-10
80	769	gi|1730981|sp|P54453.1|YQEH_BACSU	Uncharacterized protein yqeH	77.48	2	-10
81	770	gi|251757324|sp|P56849.2|RL331_BACSU	50S ribosomal protein L33 1	76.57	2	-10
82	776	gi|586872|sp|P37542.1|YABA_BACSU	Initiation-control protein yabA	74.07	1	-10
83	787	gi|1731094|sp|P54571.1|MLEN_BACSU	Malate-2H(+)/Na(+)-lactate antiporter	71.94	1	-10
84	794	gi|6016277|sp|O31657.1|HTPX_BACSU	Protease HtpX homolog	69.55	1	-10
85	798	gi|2507325|sp|P21470.3|RS9_BACSU	30S ribosomal protein S9	69.02	2	-10
86	799	gi|81342115|sp|O32031.1|YRRS_BACSU	Uncharacterized membrane protein yrrS	68.97	2	-10
87	804	gi|60390841|sp|Q795U4.1|YTKL_BACSU	UPF0173 metal-dependent hydrolase ytkL	68.33	2	-10
88	809	gi|7404347|sp|P24011.2|COX2_BACSU	Cytochrome c oxidase subunit 2	67.32	2	-10
89	812	gi|1171921|sp|P46922.1|OPUAC_BACSU	Glycine betaine-binding protein	66.59	2	-10
90	821	gi|239938785|sp|O34468.2|YLBP_BACSU	Uncharacterized N-acetyltransferase ylbP	64.69	2	-10
91	824	gi|1171653|sp|P42177.1|NARI_BACSU	Nitrate reductase gamma chain	64.22	2	-10
92	826	gi|3913706|sp|P71086.1|PERR_BACSU	Peroxide operon regulator	63.96	2	-10
93	829	gi|584798|sp|P37813.1|ATP6_BACSU	ATP synthase subunit a	63.28	1	-10
94	836	gi|121516|sp|P12011.1|GNTK_BACSU	Gluconokinase	62.22	1	-10
95	837	gi|3913088|sp|P94527.1|G1PDH_BACSU	Glycerol-1-phosphate dehydrogenase [NAD(P)+]	62.04	1	-10
96	838	gi|586902|sp|P37573.1|DISA_BACSU	DNA integrity scanning protein DisA	61.78	3	-10
97	840	gi|466192|sp|P35161.1|RESB_BACSU	Cytochrome c biogenesis protein resB	61.41	1	-10
98	844	gi|3122425|sp|O34450.1|NAGA_BACSU	N-acetylglucosamine-6-phosphate deacetylase	61.01	1	-10
99	846	gi|1730939|sp|P54179.1|YPMS_BACSU	Uncharacterized protein ypmS	60.83	1	-10
100	847	gi|254763316|sp|P46907.2|NARK_BACSU	Nitrite extrusion protein	60.05	1	-10
101	848	gi|81340960|sp|O07020.1|LUTA_BACSU	Lactate utilization protein A	59.87	1	-10
102	850	gi|239938676|sp|Q07868.2|PBPB_BACSU	Penicillin-binding protein 2B	59.7	1	-10
103	854	gi|126253841|sp|O31606.2|YJBH_BACSU	UPF0413 protein yjbH	58.68	1	-10
104	858	gi|1731054|sp|P54524.1|YQIG_BACSU	Probable NADH-dependent flavin oxidoreductase yqiG	57.87	1	-10
105	859	gi|6648096|sp|P40768.2|YTKA_BACSU	Uncharacterized protein ytkA	57.64	1	-10
106	861	gi|81342157|sp|O32126.1|YUTE_BACSU	UPF0331 protein yutE	57.15	1	-10
107	863	gi|1723606|sp|P54718.1|YFIB_BACSU	Uncharacterized ABC transporter ATP-binding protein YfiB	56.7	1	-10
108	866	gi|1730987|sp|P54459.1|YQEN_BACSU	Uncharacterized protein yqeN	56.31	1	-10
109	868	gi|120341|sp|P23452.1|FLIL_BACSU	Flagellar protein FliL	55.97	1	-10
110	869	gi|239938908|sp|P24010.3|COX1_BACSU	Cytochrome c oxidase subunit 1	55.96	2	-10
111	870	gi|6174949|sp|P36949.2|RBSB_BACSU	D-ribose-binding protein	55.49	1	-10
112	878	gi|239938929|sp|P42956.4|PTMCB_BACSU	PTS system mannitol-specific EIICB component	54	1	-10
113	879	gi|1171920|sp|P46921.1|OPUAB_BACSU	Glycine betaine transport system permease protein opuAB	53.7	1	-10
114	882	gi|3915097|sp|O31776.1|TDH_BACSU	L-threonine 3-dehydrogenase	53.41	1	-10
115	885	gi|251757372|sp|P14951.2|UVRC_BACSU	Excinuclease ABC subunit C	53.05	1	-10
116	888	gi|281312487|sp|Q795R8.2|YTFP_BACSU	Uncharacterized protein ytfP	52.21	1	-10
117	894	gi|1171021|sp|P37960.2|MRGA_BACSU	Metalloregulation DNA-binding stress protein	50.86	1	-10
118	895	gi|81342299|sp|O34348.1|YFMC_BACSU	Ferric-citrate-binding protein	50.86	1	-10
119	900	gi|251757384|sp|P54485.2|YQGB_BACSU	Uncharacterized protein yqgB	50.1	1	-10
120	903	gi|81345950|sp|P96696.1|YDFR_BACSU	UPF0702 transmembrane protein ydfR	48.65	2	-10
121	905	gi|418361|sp|P32393.1|COMEB_BACSU	ComE operon protein 2	48.5	1	-10
122	908	gi|1168649|sp|P46913.1|QCRC_BACSU	Menaquinol-cytochrome c reductase cytochrome b/c subunit	47.49	1	-10
123	910	gi|1176638|sp|P45708.1|YNEF_BACSU	UPF0154 protein yneF	47.17	1	-10
124	913	gi|134490|sp|P17903.1|RSBV_BACSU	Anti-sigma-B factor antagonist	46.61	1	-10
125	914	gi|1722879|sp|P54341.1|XKDV_BACSU	Phage-like element PBSX protein xkdV	46.6	1	-10
126	920	gi|254763357|sp|Q796Z1.2|YGAC_BACSU	UPF0374 protein ygaC	44.64	2	-10
127	176	gi|730275|sp|P39793.1|PBPA_BACSU	Penicillin-binding protein 1A/1B	524.66	10	-2.52
128	317	gi|1722865|sp|P54327.1|XKDG_BACSU	Phage-like element PBSX protein xkdG	305.53	8	-2.52
129	350	gi|124441941|gb|ABN11612.1|	menaquinol:cytochrome c oxidoreductase	286.56	6	-2.45
130	320	gi|239938856|sp|P42919.3|RL2_BACSU	50S ribosomal protein L2	303.54	6	-2.32
131	577	gi|1706171|sp|P51777.1|CSPD_BACSU	Cold shock protein CspD	146.24	2	-2.09
132	396	gi|135765|sp|P14949.3|THIO_BACSU	Thioredoxin	246.27	4	-2
133	414	gi|418587|sp|Q03224.1|GLPX_BACSU	Fructose-1,6-bisphosphatase class 2	229.99	4	-2
134	239	gi|226693512|sp|P37810.2|ATPG_BACSU	ATP synthase F1 sector gamma subunit	394.38	7	-1.93
135	428	gi|14916932|sp|O34385.1|MNTA_BACSU	Manganese-binding lipoprotein mntA	225.33	5	-1.9
136	254	gi|81637663|sp|P71012.2|PTF3A_BACSU	PTS system fructose-specific EIIABC component	380.62	7	-1.84
137	348	gi|7387686|sp|O34876.1|FTSX_BACSU	Cell division protein ftsX	287.02	5	-1.79
138	404	gi|585607|sp|P37941.1|ODBB_BACSU	2-oxoisovalerate dehydrogenase subunit beta	241.02	6	-1.79
139	104	gi|239938699|sp|P94391.2|ROCA2_BACSU	1-pyrroline-5-carboxylate dehydrogenase 2	693.51	15	-1.75
140	172	gi|2829798|sp|P94366.1|CYDC_BACSU	ATP-binding/permease protein CydC	529.08	15	-1.75
141	379	gi|27734211|sp|Q8RKH3.1|ALBE2_BACSU	Antilisterial bacteriocin subtilosin biosynthesis protein AlbE	260.35	5	-1.72
142	349	gi|62738815|pdb|1YX2|A	Chain A, Crystal Structure Of The Probable Aminomethyltransferase From Bacillus Subtilis	286.98	5	-1.67
143	237	gi|2494401|sp|P94550.1|ETFB_BACSU	Electron transfer flavoprotein small subunit	397.49	7	-1.66
144	266	gi|1708969|sp|P49814.3|MDH_BACSU	Malate dehydrogenase	367.52	6	-1.63
145	465	gi|160222528|gb|ABX11583.1|	60 kDa chaperonin	205.83	3	-1.62
146	289	gi|3915566|sp|O32156.1|YURO_BACSU	Uncharacterized ABC transporter extracellular-binding protein yurO	333.22	7	-1.59
147	315	gi|416890|sp|P32395.1|DCUP_BACSU	Uroporphyrinogen decarboxylase	306.97	5	-1.59
148	423	gi|34921363|sp|O32218.1|BDBD_BACSU	Thiol-disulfide oxidoreductase D	226.66	5	-1.58
149	588	gi|239938825|sp|Q45589.3|YBBP_BACSU	Uncharacterized protein ybbP	143.61	3	-1.58
150	672	gi|259710488|sp|O34659.2|YBBR_BACSU	YbbR-like domain-containing protein ybbR	107.27	3	-1.58
151	727	gi|584811|sp|P37811.1|ATPD_BACSU	ATP synthase subunit delta	91.26	2	-1.58
152	789	gi|251757243|sp|P26899.2|ASPA_BACSU	Aspartate ammonia-lyase	71.45	1	-1.58
153	321	gi|131027|sp|P24327.1|PRSA_BACSU	Foldase protein prsA	302.47	8	-1.53
154	410	gi|6166546|sp|P23970.3|MEND_BACSU	2-succinyl-5-enolpyruvyl-6-hydroxy-3-cyclohexene-1-carboxylate synthase	233.81	6	-1.53
155	305	gi|251757269|sp|P54378.2|GCST_BACSU	Aminomethyltransferase	317.76	5	-1.5
156	332	gi|399235|sp|P28599.2|CH10_BACSU	10 kDa chaperonin	297.83	7	-1.5
157	475	gi|6685543|sp|O31777.1|BIKB_BACSU	7-keto-8-amino-pelargonic acid synthase	198.86	6	-1.5
158	477	gi|464512|sp|P34956.1|QOX1_BACSU	Quinol oxidase subunit 1	197.68	5	-1.5
159	623	gi|45477262|sp|P70999.1|SPEB_BACSU	Agmatinase	130.45	3	-1.5
160	276	gi|118263|sp|P08821.2|DBH1_BACSU	DNA-binding protein HU 1	353.64	4	-1.49
161	181	gi|135175|sp|P18255.1|SYT1_BACSU	Threonyl-tRNA synthetase 1	498.45	9	-1.48
162	156	gi|586016|sp|P26497.2|SP0J_BACSU	Stage 0 sporulation protein J	553.61	13	-1.47
163	139	gi|129054|sp|P21883.2|ODP2_BACSU	Dihydrolipoamide acetyltransferase component of pyruvate dehydrogenase complex	593.7	13	-1.46
164	78	gi|160689186|gb|ABX45451.1|	GroEL	803.05	13	-1.43
165	398	gi|1730958|sp|P50840.1|YPSC_BACSU	Putative RNA methyltransferase YpsC	244.06	7	-1.42
166	105	gi|254763408|sp|P54418.3|PCKA_BACSU	Phosphoenolpyruvate carboxykinase [ATP]	680.88	11	-1.41
167	211	gi|585644|sp|Q08432.1|CBL_BACSU	Cystathionine beta-lyase PatB	431.54	7	-1.4
168	280	gi|81637710|sp|P94421.1|YCLQ_BACSU	Uncharacterized ABC transporter solute-binding protein yclQ	344.71	8	-1.4
169	39	gi|116230|sp|P28598.3|CH60_BACSU	Stress protein H5	1087.9	17	-1.34
170	76	gi|221272031|sp|O32178.2|FADN_BACSU	Probable 3-hydroxyacyl-CoA dehydrogenase	830.07	19	-1.29
171	264	gi|254763292|sp|O05268.2|FENR2_BACSU	Ferredoxin--NADP reductase 2	368.37	7	-1.29
172	664	gi|20978800|sp|O31754.1|RASP_BACSU	Zinc metalloprotease rasP	111.28	4	-1.29
173	180	gi|1171652|sp|P42176.1|NARH_BACSU	Nitrate reductase beta chain	499.39	11	-1.26
174	374	gi|52000763|sp|O31501.2|SWRC_BACSU	Swarming motility protein SwrC	263.61	6	-1.25
175	380	gi|2828498|sp|P39810.2|FLGK_BACSU	Flagellar hook-associated protein 1; Short=HAP1	257.92	5	-1.25
176	512	gi|239938836|sp|P39209.3|TLPC_BACSU	Methyl-accepting chemotaxis protein tlpC	178.01	4	-1.25
177	325	gi|81342154|sp|O32119.1|YUTI_BACSU	Putative nitrogen fixation protein yutI	300.73	5	-1.23
178	241	gi|3123214|sp|P80700.3|EFTS_BACSU	Elongation factor Ts	392.24	7	-1.22
179	116	gi|251757302|sp|P16263.2|ODO2_BACSU	2-oxoglutarate dehydrogenase complex component E2	639.9	12	-1.21
180	359	gi|81555984|sp|O34528.1|YRVN_BACSU	Uncharacterized AAA domain-containing protein YrvN	276.74	4	-1.16
181	536	gi|6648027|sp|O32052.1|YRBF_BACSU	UPF0092 membrane protein yrbF	166.68	3	-1.16
182	22	gi|254763315|sp|P42175.2|NARG_BACSU	Nitrate reductase alpha chain	1253.04	27	-1.13
183	270	gi|1173064|sp|P02394.4|RL7_BACSU	50S ribosomal protein L7/L12	361.92	7	-1.13
184	432	gi|124441891|gb|ABN11575.1|	dihydrodipicolinate reductase	221.73	7	-1.13
185	282	gi|9910680|sp|O34746.1|FABH1_BACSU	3-oxoacyl-[acyl-carrier-protein] synthase 3 protein 1	343.99	7	-1.12
186	143	gi|2829689|sp|P80698.3|TIG_BACSU	Vegetative protein 2	582.06	12	-1.09
187	300	gi|81815534|sp|O31689.1|YKVY_BACSU	Putative dipeptidase ykvY	321.18	7	-1.08
188	419	gi|132871|sp|P19947.2|RL30_BACSU	50S ribosomal protein L30	227.4	5	-1.08
189	506	gi|81342140|sp|O32082.1|YUBF_BACSU	Uncharacterized membrane protein yubF	179.39	2	-1.08
190	517	gi|269933499|sp|C0H447.1|YPZJ_BACSU	Uncharacterized protein ypzJ	177.03	4	-1.08
191	556	gi|1703094|sp|P80643.1|ACP_BACSU	Acyl carrier protein	155.74	3	-1.06
192	209	gi|124494323|gb|ABN13216.1|	methyl-accepting chemotaxis protein methyltransferase	434.86	8	-1.03
193	167	gi|254763458|sp|P54375.5|SODM_BACSU	Superoxide dismutase [Mn]	544.07	9	-1.02
194	218	gi|17367944|sp|O31457.1|YBFQ_BACSU	UPF0176 protein ybfQ	420.3	11	-1.01
195	275	gi|1730033|sp|P50843.1|KDUI_BACSU	5-keto-4-deoxyuronate isomerase	354.74	7	-1
196	371	gi|3122842|sp|O32055.2|RUVB_BACSU	Holliday junction ATP-dependent DNA helicase RuvB	265.81	5	-1
197	377	gi|544314|sp|Q01960.1|FLHF_BACSU	Flagella-associated GTP-binding protein	260.95	6	-1
198	390	gi|81637734|sp|P94549.1|FADB_BACSU	Probable enoyl-CoA hydratase	253.82	6	-1
199	440	gi|81555913|sp|O31743.1|RBGA_BACSU	Ribosome biogenesis GTPase A	218.38	5	-1
200	452	gi|81342415|sp|O34860.1|RSBRB_BACSU	Stressosome protein rsbRB	213.15	4	-1
201	463	gi|3183467|sp|O31727.1|YLME_BACSU	UPF0001 protein ylmE	206.32	3	-1
202	494	gi|81815541|sp|O31711.1|YKNY_BACSU	Uncharacterized ABC transporter ATP-binding protein YknY	185.99	3	-1
203	554	gi|1706578|sp|P55340.1|ECSB_BACSU	Protein ecsB	156.05	3	-1
204	627	gi|83754346|pdb|2BAS|A	Chain A, Crystal Structure Of The Bacillus Subtilis Ykui Protein, With An Eal Domain.	128.11	3	-1
205	655	gi|115620|sp|P25993.1|CARA_BACSU	Carbamoyl-phosphate synthetase glutamine chain	115.98	3	-1
206	710	gi|81555983|sp|O34521.1|PTWCB_BACSU	N-acetylglucosamine permease IIC component	97.22	2	-1
207	720	gi|239938663|sp|P42957.2|MTLD_BACSU	Mannitol-1-phosphate 5-dehydrogenase	92.95	3	-1
208	728	gi|238057689|sp|O31771.3|YMFM_BACSU	Uncharacterized membrane protein ymfM	90.37	2	-1
209	742	gi|81669135|sp|O34340.1|FABF_BACSU	3-oxoacyl-[acyl-carrier-protein] synthase 2	84.63	3	-1
210	777	gi|116668123|pdb|2IEE|A	Chain A, Crystal Structure Of Yckb_bacsu From Bacillus Subtilis	73.91	3	-1
211	808	gi|251757393|sp|P54510.2|YQHL_BACSU	Uncharacterized protein yqhL	67.68	2	-1
212	810	gi|1730954|sp|P50830.1|YPRA_BACSU	Uncharacterized ATP-dependent helicase yprA	66.75	2	-1
213	834	gi|254814186|sp|C0SPB4.1|YHAQ_BACSU	Uncharacterized ABC transporter ATP-binding protein YhaQ	62.49	2	-1
214	871	gi|81815767|sp|O34750.1|YFML_BACSU	Putative ATP-dependent RNA helicase yfmL	55.17	2	-1
