# Supplementary material for: Data set of proteomic analysis of food borne pathogens after treatment with the disinfectants based on pyridoxal oxime derivatives
Source: Data Brief. 2017 Sep 29;15:738–41. doi: 10.1016/j.dib.2017.09.060 (PMC5671409; doi:10.1016/j.dib.2017.09.060)
Supplement: Supplementary file 6 — Supplementary material [file mmc6.xlsx]

## Sheet: Sheet1
Table S5. List of complete down regulated proteins in B. subtilis after treatment with Drug 3
	Protein Group	Sequence Id	Sequence Name	Total Score	Total Peptides	Drug3 N-SC Log2 Relative Expression
1	176	gi|730275|sp|P39793.1|PBPA_BACSU	Penicillin-binding protein 1A/1B	524.66	10	-10
2	253	gi|23396979|sp|Q45614.1|YYCG_BACSU	Sensor histidine kinase yycG	381.59	7	-10
3	347	gi|239938837|sp|P42199.3|TCYA_BACSU	L-cystine-binding protein tcyA	287.34	5	-10
4	353	gi|1175719|sp|P42971.1|PBPC_BACSU	Penicillin-binding protein 3	283.03	7	-10
5	401	gi|1709188|sp|P49850.1|MUTL_BACSU	DNA mismatch repair protein mutL	242.09	7	-10
6	442	gi|81571657|sp|Q797B3.1|LTAS1_BACSU	Lipoteichoic acid synthase 1	216.75	4	-10
7	447	gi|129179|sp|P24141.1|OPPA_BACSU	Oligopeptide-binding protein oppA	215.17	5	-10
8	467	gi|81637517|sp|O31567.1|YFIY_BACSU	Probable siderophore-binding lipoprotein yfiY	203.99	5	-10
9	470	gi|6226291|sp|O32033.1|URK_BACSU	Uridine monophosphokinase	200.92	4	-10
10	500	gi|1730600|sp|Q07876.2|RSMH_BACSU	Ribosomal RNA small subunit methyltransferase H	183.26	3	-10
11	520	gi|7676172|sp|Q01625.2|OXAA1_BACSU	Membrane protein oxaA 1	175.02	3	-10
12	529	gi|3183517|sp|P80879.3|G20U_BACSU	General stress protein 20U	169.71	2	-10
13	553	gi|6094334|sp|P70998.1|SPEE_BACSU	Spermidine synthase	156.37	5	-10
14	555	gi|57013125|sp|O07581.1|YHDL_BACSU	Probable anti-sigma-M factor yhdL	155.75	3	-10
15	559	gi|399378|sp|P31080.1|LEXA_BACSU	LexA repressor	153.12	4	-10
16	561	gi|1170977|sp|P42412.1|IOLA_BACSU	Methylmalonate semialdehyde dehydrogenase [acylating]	152.55	4	-10
17	562	gi|3183498|sp|P71014.2|YUAB_BACSU	Uncharacterized protein yuaB	152.45	2	-10
18	564	gi|7387596|sp|O34577.1|CYSC1_BACSU	Adenosine-5'-phosphosulfate kinase	152.01	4	-10
19	573	gi|1175700|sp|P42200.1|TCYB_BACSU	L-cystine transport system permease protein tcyB	148.21	3	-10
20	579	gi|1708922|sp|P54572.1|MAO1_BACSU	Probable NAD-dependent malic enzyme 1	145.39	4	-10
21	582	gi|3122762|sp|P81101.2|RRF_BACSU	Vegetative protein 12B	144.87	4	-10
22	589	gi|132838|sp|P12873.1|RL29_BACSU	50S ribosomal protein L29	143.54	3	-10
23	591	gi|81637581|sp|O34629.1|YERH_BACSU	Uncharacterized lipoprotein yerH	142.59	4	-10
24	597	gi|549024|sp|Q06752.1|SYC_BACSU	Cysteinyl-tRNA synthetase	140.9	3	-10
25	605	gi|81342168|sp|O32167.1|METQ_BACSU	Methionine-binding lipoprotein metQ	138.87	3	-10
26	608	gi|133449|sp|P12464.1|RPOE_BACSU	DNA-directed RNA polymerase subunit delta	137.8	3	-10
27	609	gi|239938733|sp|P54326.2|XKDF_BACSU	Phage-like element PBSX protein xkdF	137.79	3	-10
28	619	gi|9911044|sp|O34392.1|YTRE_BACSU	ABC transporter ATP-binding protein YtrE	132.79	2	-10
29	621	gi|4033453|sp|P71013.1|LEPT_BACSU	Signal peptidase I T	130.8	3	-10
30	623	gi|45477262|sp|P70999.1|SPEB_BACSU	Agmatinase	130.45	3	-10
31	624	gi|585132|sp|P37580.1|FHUD_BACSU	Iron(3+)-hydroxamate-binding protein fhuD	129.7	2	-10
32	645	gi|81342360|sp|O34593.1|YJQA_BACSU	Uncharacterized protein yjqA	121.72	3	-10
33	647	gi|239938755|sp|P94408.2|YCLF_BACSU	Uncharacterized transporter yclF	120.78	2	-10
34	649	gi|6174923|sp|P24136.2|OPPD_BACSU	Oligopeptide transport ATP-binding protein OppD	119.87	3	-10
35	655	gi|115620|sp|P25993.1|CARA_BACSU	Carbamoyl-phosphate synthase pyrimidine-specific small chain	115.98	3	-10
36	658	gi|81637488|sp|O07587.1|AAT3_BACSU	Transaminase A	115.11	3	-10
37	661	gi|81815567|sp|O32169.1|METN_BACSU	Methionine import ATP-binding protein MetN	113.45	2	-10
38	665	gi|586814|sp|P37484.1|YYBT_BACSU	Uncharacterized protein yybT	111.14	2	-10
39	667	gi|1731017|sp|P54488.1|YQGF_BACSU	Uncharacterized protein yqgF	109.52	2	-10
40	670	gi|81555981|sp|O34442.1|MGTE_BACSU	Magnesium transporter mgtE	108.45	2	-10
41	672	gi|259710488|sp|O34659.2|YBBR_BACSU	YbbR-like domain-containing protein ybbR	107.27	3	-10
42	680	gi|466196|sp|P31847.2|YPUA_BACSU	Uncharacterized protein ypuA	103.94	2	-10
43	682	gi|2507327|sp|P21473.4|RS15_BACSU	30S ribosomal protein S15	103.77	4	-10
44	692	gi|23396953|sp|P94414.1|YCLK_BACSU	Sensor histidine kinase yclK	102.51	2	-10
45	694	gi|81652959|sp|Q7BVT7.1|YERC_BACSU	Uncharacterized protein yerC	101.02	2	-10
46	697	gi|1168648|sp|P46912.1|QCRB_BACSU	Menaquinol-cytochrome c reductase cytochrome b subunit	100.13	2	-10
47	699	gi|127250|sp|P28612.1|MOTB_BACSU	Motility protein B	99.76	3	-10
48	700	gi|586801|sp|P38049.1|YHGC_BACSU	Uncharacterized protein yhgC	99.63	2	-10
49	713	gi|238054381|sp|P16616.3|HEM3_BACSU	Porphobilinogen deaminase	95.97	2	-10
50	714	gi|81637531|sp|O31710.1|YKNX_BACSU	Putative efflux system component yknX	94.5	1	-10
51	715	gi|239938732|sp|P54325.2|XKDE_BACSU	Phage-like element PBSX protein xkdE	94.44	2	-10
52	716	gi|3122932|sp|O32053.1|TGT_BACSU	Queuine tRNA-ribosyltransferase	94.22	3	-10
53	719	gi|34395965|sp|P46919.2|GPDA_BACSU	Glycerol-3-phosphate dehydrogenase [NAD(P)+]	93.5	1	-10
54	722	gi|239938802|sp|O34841.2|YOEB_BACSU	Uncharacterized protein yoeB	92.75	3	-10
55	724	gi|133188|sp|P28619.1|RNPH_BACSU	Ribonuclease PH	92.03	2	-10
56	725	gi|732334|sp|P39587.1|YWBD_BACSU	Putative ribosomal RNA large subunit methyltransferase YwbD	91.84	2	-10
57	728	gi|238057689|sp|O31771.3|YMFM_BACSU	Uncharacterized membrane protein ymfM	90.37	2	-10
58	749	gi|251757458|sp|Q01466.3|MREC_BACSU	Rod shape-determining protein mreC	83.03	3	-10
59	752	gi|81341938|sp|O31729.1|YLMG_BACSU	Uncharacterized membrane protein ylmG	82.27	1	-10
60	753	gi|132679|sp|P19946.1|RL15_BACSU	50S ribosomal protein L15	81.95	2	-10
61	757	gi|586903|sp|Q06754.2|YACL_BACSU	Uncharacterized PIN and TRAM-domain containing protein YacL	81.13	1	-10
62	760	gi|6226126|sp|O32233.1|SECG_BACSU	Probable protein-export membrane protein secG	80.05	1	-10
63	769	gi|1730981|sp|P54453.1|YQEH_BACSU	Uncharacterized protein yqeH	77.48	2	-10
64	770	gi|251757324|sp|P56849.2|RL331_BACSU	50S ribosomal protein L33 1	76.57	2	-10
65	777	gi|116668123|pdb|2IEE|A	Chain A, Crystal Structure Of Yckb_bacsu From Bacillus Subtilis. Northeast Structural Genomics Consortium Target Sr574.	73.91	3	-10
66	787	gi|1731094|sp|P54571.1|MLEN_BACSU	Malate-2H(+)/Na(+)-lactate antiporter	71.94	1	-10
67	789	gi|251757243|sp|P26899.2|ASPA_BACSU	Aspartate ammonia-lyase	71.45	1	-10
68	791	gi|3914289|sp|Q59192.2|PARE_BACSU	DNA topoisomerase 4 subunit B	70.42	2	-10
69	794	gi|6016277|sp|O31657.1|HTPX_BACSU	Protease HtpX homolog	69.55	1	-10
70	799	gi|81342115|sp|O32031.1|YRRS_BACSU	Uncharacterized membrane protein yrrS	68.97	2	-10
71	800	gi|126031556|pdb|2OEE|A	Chain A, Yhea From Bacillus Subtilis	68.84	1	-10
72	804	gi|60390841|sp|Q795U4.1|YTKL_BACSU	UPF0173 metal-dependent hydrolase ytkL	68.33	2	-10
73	806	gi|251757300|sp|P94556.2|MURI1_BACSU	Glutamate racemase 1	67.93	2	-10
74	815	gi|7531268|sp|O34403.4|FPG_BACSU	Formamidopyrimidine-DNA glycosylase	65.43	2	-10
75	823	gi|81637618|sp|O34921.1|YTOI_BACSU	Uncharacterized protein ytoI	64.49	1	-10
76	824	gi|1171653|sp|P42177.1|NARI_BACSU	Nitrate reductase gamma chain	64.22	2	-10
77	829	gi|584798|sp|P37813.1|ATP6_BACSU	ATP synthase subunit a	63.28	1	-10
78	834	gi|254814186|sp|C0SPB4.1|YHAQ_BACSU	Uncharacterized ABC transporter ATP-binding protein YhaQ	62.49	2	-10
79	838	gi|586902|sp|P37573.1|DISA_BACSU	DNA integrity scanning protein DisA	61.78	3	-10
80	839	gi|140025|sp|P06567.1|DNAI_BACSU	Primosomal protein DnaI	61.52	2	-10
81	840	gi|466192|sp|P35161.1|RESB_BACSU	Cytochrome c biogenesis protein resB	61.41	1	-10
82	844	gi|3122425|sp|O34450.1|NAGA_BACSU	N-acetylglucosamine-6-phosphate deacetylase	61.01	1	-10
83	846	gi|1730939|sp|P54179.1|YPMS_BACSU	Uncharacterized protein ypmS	60.83	1	-10
84	847	gi|254763316|sp|P46907.2|NARK_BACSU	Nitrite extrusion protein	60.05	1	-10
85	850	gi|239938676|sp|Q07868.2|PBPB_BACSU	Penicillin-binding protein 2B	59.7	1	-10
86	854	gi|126253841|sp|O31606.2|YJBH_BACSU	UPF0413 protein yjbH	58.68	1	-10
87	855	gi|239938591|sp|P23477.2|ADDB_BACSU	ATP-dependent helicase/deoxyribonuclease subunit B	58.05	2	-10
88	856	gi|127247|sp|P28611.1|MOTA_BACSU	Motility protein A	58.01	1	-10
89	859	gi|6648096|sp|P40768.2|YTKA_BACSU	Uncharacterized protein ytkA	57.64	1	-10
90	861	gi|81342157|sp|O32126.1|YUTE_BACSU	UPF0331 protein yutE	57.15	1	-10
91	865	gi|586881|sp|P37552.3|YABJ_BACSU	RutC family protein yabJ	56.44	1	-10
92	866	gi|1730987|sp|P54459.1|YQEN_BACSU	Uncharacterized protein yqeN	56.31	1	-10
93	868	gi|120341|sp|P23452.1|FLIL_BACSU	Flagellar protein FliL	55.97	1	-10
94	870	gi|6174949|sp|P36949.2|RBSB_BACSU	D-ribose-binding protein	55.49	1	-10
95	871	gi|81815767|sp|O34750.1|YFML_BACSU	Putative ATP-dependent RNA helicase yfmL	55.17	2	-10
96	878	gi|239938929|sp|P42956.4|PTMCB_BACSU	PTS system mannitol-specific EIICB component	54	1	-10
97	879	gi|1171920|sp|P46921.1|OPUAB_BACSU	Glycine betaine transport system permease protein opuAB	53.7	1	-10
98	882	gi|3915097|sp|O31776.1|TDH_BACSU	L-threonine 3-dehydrogenase	53.41	1	-10
99	888	gi|281312487|sp|Q795R8.2|YTFP_BACSU	Uncharacterized protein ytfP	52.21	1	-10
100	892	gi|81637632|sp|O35005.1|YTRF_BACSU	ABC transporter permease ytrF	51.09	1	-10
101	895	gi|81342299|sp|O34348.1|YFMC_BACSU	Ferric-citrate-binding protein	50.86	1	-10
102	900	gi|251757384|sp|P54485.2|YQGB_BACSU	Uncharacterized protein yqgB	50.1	1	-10
103	903	gi|81345950|sp|P96696.1|YDFR_BACSU	UPF0702 transmembrane protein ydfR	48.65	2	-10
104	904	gi|1724006|sp|P54596.1|TCYP_BACSU	L-cystine uptake protein tcyP	48.62	1	-10
105	908	gi|1168649|sp|P46913.1|QCRC_BACSU	Menaquinol-cytochrome c reductase cytochrome b/c subunit	47.49	1	-10
106	910	gi|1176638|sp|P45708.1|YNEF_BACSU	UPF0154 protein yneF	47.17	1	-10
107	914	gi|1722879|sp|P54341.1|XKDV_BACSU	Phage-like element PBSX protein xkdV	46.6	1	-10
108	415	gi|585047|sp|Q08352.1|DHA_BACSU	Alanine dehydrogenase	229.97	6	-2.81
109	153	gi|2851530|sp|P32399.2|YHGE_BACSU	Uncharacterized protein yhgE	559.54	13	-2.79
110	449	gi|730217|sp|P38021.2|OAT_BACSU	Ornithine aminotransferase	214.42	5	-2.58
111	60	gi|3122129|sp|O34425.1|G3P2_BACSU	Glyceraldehyde-3-phosphate dehydrogenase 2	929.4	15	-2.38
112	149	gi|2851477|sp|P46906.2|SYR_BACSU	Arginyl-tRNA synthetase	566.19	12	-2.35
113	209	gi|124494323|gb|ABN13216.1|	methyl-accepting chemotaxis protein methyltransferase	434.86	8	-2.32
114	339	gi|586754|sp|P38424.1|ENGB_BACSU	Probable GTP-binding protein EngB	293.28	6	-2.32
115	359	gi|81555984|sp|O34528.1|YRVN_BACSU	Uncharacterized AAA domain-containing protein YrvN	276.74	4	-2.32
116	403	gi|239938609|sp|Q05522.2|CHEB_BACSU	Chemotaxis response regulator protein-glutamate methylesterase	241.56	6	-2.32
117	418	gi|333805407|dbj|BAK26502.1|	50S ribosomal protein L22	229.37	4	-2.32
118	577	gi|1706171|sp|P51777.1|CSPD_BACSU	Cold shock protein CspD	146.24	2	-2.3
119	239	gi|226693512|sp|P37810.2|ATPG_BACSU	ATP synthase F1 sector gamma subunit	394.38	7	-2.29
120	438	gi|16223968|gb|AAL15564.1|AF233755_2	putative SpaB	219.48	7	-2.25
121	105	gi|254763408|sp|P54418.3|PCKA_BACSU	Phosphoenolpyruvate carboxykinase [ATP]	680.88	11	-2.24
122	254	gi|81637663|sp|P71012.2|PTF3A_BACSU	PTS system fructose-specific EIIABC component	380.62	7	-2.17
123	516	gi|585034|sp|P08750.3|DACA_BACSU	D-alanyl-D-alanine carboxypeptidase dacA	177.39	5	-2.16
124	398	gi|1730958|sp|P50840.1|YPSC_BACSU	Putative RNA methyltransferase YpsC	244.06	7	-2.08
125	423	gi|34921363|sp|O32218.1|BDBD_BACSU	Disulfide bond formation protein D	226.66	5	-2.08
126	75	gi|3122886|sp|O34526.1|SYA_BACSU	Alanyl-tRNA synthetase	833.15	19	-2.04
127	342	gi|3123286|sp|P36430.3|SYL_BACSU	Leucyl-tRNA synthetase	290.23	6	-2
128	372	gi|417799|sp|P33112.1|SPAR_BACSU	Transcriptional regulatory protein spaR	265.45	6	-2
129	440	gi|81555913|sp|O31743.1|RBGA_BACSU	Ribosome biogenesis GTPase A	218.38	5	-2
130	578	gi|251757241|sp|P54374.2|AROE_BACSU	Shikimate dehydrogenase	145.82	4	-2
131	615	gi|81342417|sp|O34866.1|YODJ_BACSU	Putative carboxypeptidase yodJ	135.07	4	-2
132	164	gi|121881|sp|P05653.1|GYRA_BACSU	DNA gyrase subunit A	545.3	15	-1.95
133	315	gi|416890|sp|P32395.1|DCUP_BACSU	Uroporphyrinogen decarboxylase	306.97	5	-1.95
134	542	gi|81340998|sp|O07516.1|YHAH_BACSU	Uncharacterized membrane protein yhaH	163.04	5	-1.95
135	53	gi|115626|sp|P25994.1|CARB_BACSU	Carbamoyl-phosphate synthase pyrimidine-specific large chain	967.55	21	-1.85
136	379	gi|27734211|sp|Q8RKH3.1|ALBE2_BACSU	Antilisterial bacteriocin subtilosin biosynthesis protein AlbE	260.35	5	-1.81
137	211	gi|585644|sp|Q08432.1|CBL_BACSU	Cystathionine beta-lyase PatB	431.54	7	-1.8
138	404	gi|585607|sp|P37941.1|ODBB_BACSU	2-oxoisovalerate dehydrogenase subunit beta	241.02	6	-1.79
139	664	gi|20978800|sp|O31754.1|RASP_BACSU	Zinc metalloprotease rasP	111.28	4	-1.79
140	33	gi|34395932|sp|P39142.2|PDP_BACSU	Pyrimidine-nucleoside phosphorylase	1108.75	20	-1.74
141	212	gi|81342365|sp|O34633.1|YJLC_BACSU	Uncharacterized protein yjlC	430.95	7	-1.71
142	81	gi|131733|sp|P13242.1|PYRG_BACSU	CTP synthase	794.25	19	-1.7
143	116	gi|251757302|sp|P16263.2|ODO2_BACSU	Dihydrolipoyllysine-residue succinyltransferase component of 2-oxoglutarate dehydrogenase complex	639.9	12	-1.68
144	494	gi|81815541|sp|O31711.1|YKNY_BACSU	Uncharacterized ABC transporter ATP-binding protein YknY	185.99	3	-1.67
145	218	gi|17367944|sp|O31457.1|YBFQ_BACSU	UPF0176 protein ybfQ	420.3	11	-1.64
146	506	gi|81342140|sp|O32082.1|YUBF_BACSU	Uncharacterized membrane protein yubF	179.39	2	-1.58
147	588	gi|239938825|sp|Q45589.3|YBBP_BACSU	Uncharacterized protein ybbP	143.61	3	-1.58
148	596	gi|33518611|sp|P28822.2|DHPS_BACSU	Dihydropteroate synthase	141.32	3	-1.58
149	727	gi|584811|sp|P37811.1|ATPD_BACSU	ATP synthase subunit delta	91.26	2	-1.58
150	428	gi|14916932|sp|O34385.1|MNTA_BACSU	Manganese-binding lipoprotein mntA	225.33	5	-1.54
151	285	gi|399870|sp|P30950.1|HEM2_BACSU	Delta-aminolevulinic acid dehydratase	339.93	7	-1.53
152	377	gi|544314|sp|Q01960.1|FLHF_BACSU	Flagellar biosynthesis protein flhF	260.95	6	-1.5
153	414	gi|418587|sp|Q03224.1|GLPX_BACSU	Fructose-1,6-bisphosphatase class 2; Short=FBPase class 2; AltName: Full=D-fructose-1,6-bisphosphate 1-phosphohydrolase class 2	229.99	4	-1.5
154	513	gi|3915537|sp|O05396.1|YRHD_BACSU	Uncharacterized protein yrhD	177.94	4	-1.5
155	348	gi|7387686|sp|O34876.1|FTSX_BACSU	Cell division protein ftsX	287.02	5	-1.46
156	156	gi|586016|sp|P26497.2|SP0J_BACSU	Stage 0 sporulation protein J	553.61	13	-1.45
157	203	gi|81555738|sp|O07021.2|LUTB_BACSU	Lactate utilization protein B	457.83	8	-1.45
158	183	gi|218766641|pdb|3BS8|A	Chain A, Crystal Structure Of Glutamate 1-Semialdehyde Aminotransferase Complexed With Pyridoxamine-5'-Phosphate From Bacillus Subtilis	498.14	10	-1.41
159	352	gi|417797|sp|P33115.1|SPAC_BACSU	Subtilin biosynthesis protein spaC	283.65	8	-1.4
160	282	gi|9910680|sp|O34746.1|FABH1_BACSU	3-oxoacyl-[acyl-carrier-protein] synthase 3 protein 1	343.99	7	-1.39
161	64	gi|3915204|sp|O34863.1|UVRA_BACSU	Excinuclease ABC subunit A	899.47	18	-1.33
162	125	gi|3123196|sp|P39120.2|CISY2_BACSU	Citrate synthase 2	628.09	11	-1.32
163	145	gi|124494313|gb|ABN13206.1|	histidinol-phosphate aminotransferase	570.2	11	-1.32
164	222	gi|20141932|sp|P54511.2|LIPM_BACSU	Octanoyltransferase LipM	415.32	8	-1.32
165	410	gi|6166546|sp|P23970.3|MEND_BACSU	2-succinyl-5-enolpyruvyl-6-hydroxy-3-cyclohexene-1-carboxylate synthase	233.81	6	-1.32
166	464	gi|81815569|sp|O32219.1|CADA_BACSU	Cadmium, zinc and cobalt-transporting ATPase	206.27	5	-1.29
167	498	gi|239938882|sp|P55910.3|LCTP_BACSU	L-lactate permease	184.05	3	-1.29
168	568	gi|238054350|sp|P40780.2|YTXH_BACSU	Uncharacterized protein ytxH	149.46	3	-1.29
169	574	gi|3915689|sp|P51831.3|FABG_BACSU	3-oxoacyl-[acyl-carrier-protein] reductase FabG	147.99	4	-1.29
170	622	gi|116667537|pdb|2H1G|A	Chain A, Resa C74aC77A	130.58	3	-1.29
171	181	gi|135175|sp|P18255.1|SYT1_BACSU	Threonyl-tRNA synthetase 1	498.45	9	-1.28
172	265	gi|239938867|sp|P16524.3|PATA_BACSU	Putative aminotransferase A	367.94	9	-1.28
173	350	gi|124441941|gb|ABN11612.1|	menaquinol:cytochrome c oxidoreductase	286.56	6	-1.26
174	270	gi|1173064|sp|P02394.4|RL7_BACSU	50S ribosomal protein L7/L12	361.92	7	-1.25
175	374	gi|52000763|sp|O31501.2|SWRC_BACSU	Swarming motility protein SwrC	263.61	6	-1.25
176	408	gi|1171663|sp|P42437.1|NASF_BACSU	Uroporphyrinogen-III C-methyltransferase	236.31	6	-1.25
177	479	gi|585605|sp|P37942.1|ODB2_BACSU	Lipoamide acyltransferase component of branched-chain alpha-keto acid dehydrogenase complex	196.44	5	-1.25
178	425	gi|29336578|sp|O34514.1|MENC_BACSU	o-succinylbenzoate synthase	226.12	8	-1.23
179	193	gi|251757327|sp|P06224.2|RPOD_BACSU	RNA polymerase sigma factor rpoD	475.11	11	-1.2
180	306	gi|1783242|dbj|BAA11719.1|	yxkC	317.5	7	-1.17
181	184	gi|399784|sp|P30949.1|GSA_BACSU	Glutamate-1-semialdehyde 2,1-aminomutase	497	10	-1.16
182	396	gi|135765|sp|P14949.3|THIO_BACSU	Thioredoxin	246.27	4	-1.14
183	317	gi|1722865|sp|P54327.1|XKDG_BACSU	Phage-like element PBSX protein xkdG	305.53	8	-1.13
184	320	gi|239938856|sp|P42919.3|RL2_BACSU	50S ribosomal protein L2	303.54	6	-1.13
185	232	gi|81637472|sp|O06477.1|YFMS_BACSU	Putative sensory transducer protein yfmS; AltName	402.87	6	-1.09
186	207	gi|251757297|sp|P39215.2|MCPB_BACSU	Methyl-accepting chemotaxis protein mcpB	451.92	9	-1.08
187	324	gi|1731052|sp|P54523.1|DXS_BACSU	1-deoxy-D-xylulose-5-phosphate synthase	301.29	7	-1.08
188	460	gi|1172978|sp|P46899.1|RL18_BACSU	50S ribosomal protein L18	208	3	-1.08
189	537	gi|1730889|sp|P50733.1|YPBG_BACSU	Uncharacterized protein ypbG	166.64	4	-1.08
190	77	gi|239938854|sp|O31760.3|RNJ2_BACSU	Ribonuclease J 2	819.8	18	-1.06
191	361	gi|239938875|sp|P37585.3|MURG_BACSU	UDP-N-acetylglucosamine--N-acetylmuramyl-(pentapeptide) pyrophosphoryl-undecaprenol N-acetylglucosamine transferase	275.48	7	-1.06
192	170	gi|1709698|sp|P50849.3|PNP_BACSU	Polyribonucleotide nucleotidyltransferase	537.04	12	-1.05
193	109	gi|728897|sp|P39912.1|AROG_BACSU	Protein AroA(G)	665.89	14	-1.03
194	215	gi|3183541|sp|P80885.2|KPYK_BACSU	Pyruvate kinase	426.85	8	-1.03
195	274	gi|81342122|sp|O32047.2|SECDF_BACSU	Protein translocase subunit SecDF	356.83	6	-1
196	313	gi|33517363|sp|P51835.2|FTSY_BACSU	Cell division protein ftsY homolog	310.28	7	-1
197	351	gi|251757411|sp|P54542.2|YQJE_BACSU	Uncharacterized protein yqjE	285.66	4	-1
198	390	gi|81637734|sp|P94549.1|FADB_BACSU	Probable enoyl-CoA hydratase	253.82	6	-1
199	399	gi|239938660|sp|P54576.2|MCPC_BACSU	Methyl-accepting chemotaxis protein mcpC	243.74	7	-1
200	430	gi|42559163|sp|O05521.1|REX_BACSU	Redox-sensing transcriptional repressor rex	222.87	6	-1
201	432	gi|124441891|gb|ABN11575.1|	dihydrodipicolinate reductase	221.73	7	-1
202	434	gi|124494321|gb|ABN13214.1|	3-dehydroquinate synthase	221.58	6	-1
203	436	gi|140723|sp|P25499.1|HRCA_BACSU	Heat-inducible transcription repressor hrcA	220.17	5	-1
204	444	gi|6136159|sp|P81102.3|YODC_BACSU	Putative NAD(P)H nitroreductase yodC	216.39	4	-1
205	452	gi|81342415|sp|O34860.1|RSBRB_BACSU	RsbT co-antagonist protein rsbRB	213.15	4	-1
206	458	gi|81345917|sp|P96611.1|YDBP_BACSU	Thioredoxin-like protein ydbP	209.34	4	-1
207	463	gi|3183467|sp|O31727.1|YLME_BACSU	UPF0001 protein ylmE	206.32	3	-1
208	595	gi|81341921|sp|O31671.1|KIND_BACSU	Sporulation kinase D	141.65	2	-1
209	627	gi|83754346|pdb|2BAS|A	Chain A, Crystal Structure Of The Bacillus Subtilis Ykui Protein, With An Eal Domain.	128.11	3	-1
210	643	gi|239938858|sp|Q06796.3|RL11_BACSU	50S ribosomal protein L11	122.52	3	-1
211	676	gi|464514|sp|P34958.1|QOX3_BACSU	Quinol oxidase subunit 3	105.32	1	-1
212	710	gi|81555983|sp|O34521.1|PTWCB_BACSU	PTS system N-acetylglucosamine-specific EIICB component	97.22	2	-1
213	723	gi|416834|sp|P32081.1|CSPB_BACSU	Cold shock protein CspB	92.46	1	-1
214	742	gi|81669135|sp|O34340.1|FABF_BACSU	3-oxoacyl-[acyl-carrier-protein] synthase 2	84.63	3	-1
215	808	gi|251757393|sp|P54510.2|YQHL_BACSU	Uncharacterized protein yqhL	67.68	2	-1
216	810	gi|1730954|sp|P50830.1|YPRA_BACSU	Uncharacterized ATP-dependent helicase yprA	66.75	2	-1
