# Supplementary material for: Data set of proteomic analysis of food borne pathogens after treatment with the disinfectants based on pyridoxal oxime derivatives
Source: Data Brief. 2017 Sep 29;15:738–41. doi: 10.1016/j.dib.2017.09.060 (PMC5671409; doi:10.1016/j.dib.2017.09.060)
Supplement: Supplementary file 7 — Supplementary material [file mmc7.xlsx]

## Sheet: Sheet1
Table S6. List of complete down regulated proteins in B. subtilis after treatment with Drug 4
	Protein Group	Sequence Id	Sequence Name	Total Score	Total Peptides	Drug4 N-SC Log2 Relative Expression
1	76	gi|221272031|sp|O32178.2|FADN_BACSU	Probable 3-hydroxyacyl-CoA dehydrogenase	830.07	19	-10
2	212	gi|81342365|sp|O34633.1|YJLC_BACSU	Uncharacterized protein yjlC	430.95	7	-10
3	248	gi|728788|sp|P39062.1|ACSA_BACSU	Acetyl-coenzyme A synthetase	389.3	11	-10
4	250	gi|81669039|sp|O32177.1|FADA_BACSU	3-ketoacyl-CoA thiolase	385.73	6	-10
5	353	gi|1175719|sp|P42971.1|PBPC_BACSU	Penicillin-binding protein 3	283.03	7	-10
6	381	gi|239938656|sp|O07610.2|LCFB_BACSU	Long-chain-fatty-acid--CoA ligase	257.42	6	-10
7	390	gi|81637734|sp|P94549.1|FADB_BACSU	Probable enoyl-CoA hydratase	253.82	6	-10
8	397	gi|1174408|sp|P45693.1|SP5S_BACSU	Stage V sporulation protein S	245.59	3	-10
9	423	gi|34921363|sp|O32218.1|BDBD_BACSU	Disulfide bond formation protein D	226.66	5	-10
10	447	gi|129179|sp|P24141.1|OPPA_BACSU	Oligopeptide-binding protein oppA	215.17	5	-10
11	458	gi|81345917|sp|P96611.1|YDBP_BACSU	Thioredoxin-like protein ydbP	209.34	4	-10
12	460	gi|1172978|sp|P46899.1|RL18_BACSU	50S ribosomal protein L18	208	3	-10
13	467	gi|81637517|sp|O31567.1|YFIY_BACSU	Probable siderophore-binding lipoprotein yfiY	203.99	5	-10
14	468	gi|251757478|sp|P46353.3|DEOB_BACSU	Phosphopentomutase	202.9	6	-10
15	495	gi|239938944|sp|P33189.4|YHXA_BACSU	Uncharacterized aminotransferase YhxA	185.06	5	-10
16	507	gi|2829810|sp|P94547.1|LCFA_BACSU	Long-chain-fatty-acid--CoA ligase	179.08	6	-10
17	513	gi|3915537|sp|O05396.1|YRHD_BACSU	Uncharacterized protein yrhD	177.94	4	-10
18	515	gi|251757407|sp|P40779.2|YTXG_BACSU	UPF0478 protein ytxG	177.8	4	-10
19	518	gi|1707988|sp|P54716.1|GLVA_BACSU	Maltose-6'-phosphate glucosidase	176.58	4	-10
20	519	gi|254763342|sp|Q07833.2|WAPA_BACSU	Cell wall-associated polypeptide CWBP200	176.06	4	-10
21	520	gi|7676172|sp|Q01625.2|OXAA1_BACSU	Membrane protein oxaA 1	175.02	3	-10
22	529	gi|3183517|sp|P80879.3|G20U_BACSU	General stress protein 20U	169.71	2	-10
23	530	gi|317411634|sp|P0CI74.1|GPSB_BACSU	Cell cycle protein gpsB	169.54	4	-10
24	561	gi|1170977|sp|P42412.1|IOLA_BACSU	Methylmalonate semialdehyde dehydrogenase [acylating]	152.55	4	-10
25	562	gi|3183498|sp|P71014.2|YUAB_BACSU	Uncharacterized protein yuaB	152.45	2	-10
26	566	gi|121635|sp|P15874.3|GRPE_BACSU	HSP-70 cofactor	151.08	3	-10
27	568	gi|238054350|sp|P40780.2|YTXH_BACSU	Uncharacterized protein ytxH	149.46	3	-10
28	586	gi|81345698|sp|P71070.1|YUKC_BACSU	Uncharacterized protein yukC	143.87	3	-10
29	589	gi|132838|sp|P12873.1|RL29_BACSU	50S ribosomal protein L29	143.54	3	-10
30	592	gi|129288|sp|P08164.5|NADE_BACSU	NH(3)-dependent NAD(+) synthetase	142.56	2	-10
31	597	gi|549024|sp|Q06752.1|SYC_BACSU	Cysteinyl-tRNA synthetase	140.9	3	-10
32	609	gi|239938733|sp|P54326.2|XKDF_BACSU	Phage-like element PBSX protein xkdF	137.79	3	-10
33	614	gi|1730257|sp|P54377.1|GCSPB_BACSU	Glycine decarboxylase subunit 2	135.25	3	-10
34	621	gi|4033453|sp|P71013.1|LEPT_BACSU	Signal peptidase I T	130.8	3	-10
35	622	gi|116667537|pdb|2H1G|A	Chain A, Resa C74aC77A	130.58	3	-10
36	628	gi|81637496|sp|O07638.1|YLAN_BACSU	UPF0358 protein ylaN	127.89	4	-10
37	629	gi|1176956|sp|P45866.1|FADF_BACSU	Uncharacterized protein fadF	127.66	3	-10
38	634	gi|81555896|sp|O31521.1|URHG1_BACSU	Unsaturated rhamnogalacturonyl hydrolase yesR	126.24	2	-10
39	645	gi|81342360|sp|O34593.1|YJQA_BACSU	Uncharacterized protein yjqA	121.72	3	-10
40	646	gi|1723607|sp|P54719.1|YFIC_BACSU	Uncharacterized ABC transporter ATP-binding protein YfiC	121.02	2	-10
41	649	gi|6174923|sp|P24136.2|OPPD_BACSU	Oligopeptide transport ATP-binding protein OppD	119.87	3	-10
42	650	gi|18202013|sp|O31796.1|HFQ_BACSU	Protein hfq	119.64	3	-10
43	653	gi|81671643|sp|P94428.1|GABD_BACSU	Succinate-semialdehyde dehydrogenase [NADP+]	117.92	3	-10
44	665	gi|586814|sp|P37484.1|YYBT_BACSU	Uncharacterized protein yybT	111.14	2	-10
45	672	gi|259710488|sp|O34659.2|YBBR_BACSU	YbbR-like domain-containing protein ybbR	107.27	3	-10
46	679	gi|81345907|sp|P96583.1|TOP3_BACSU	DNA topoisomerase 3	104.71	3	-10
47	680	gi|466196|sp|P31847.2|YPUA_BACSU	Uncharacterized protein ypuA	103.94	2	-10
48	682	gi|2507327|sp|P21473.4|RS15_BACSU	30S ribosomal protein S15	103.77	4	-10
49	685	gi|221272027|sp|Q45597.2|F16PC_BACSU	Fructose-1,6-bisphosphatase class 3	103.04	4	-10
50	694	gi|81652959|sp|Q7BVT7.1|YERC_BACSU	Uncharacterized protein yerC	101.02	2	-10
51	697	gi|1168648|sp|P46912.1|QCRB_BACSU	Menaquinol-cytochrome c reductase cytochrome b subunit	100.13	2	-10
52	700	gi|586801|sp|P38049.1|YHGC_BACSU	Uncharacterized protein yhgC	99.63	2	-10
53	710	gi|81555983|sp|O34521.1|PTWCB_BACSU	PTS system N-acetylglucosamine-specific EIICB component	97.22	2	-10
54	713	gi|238054381|sp|P16616.3|HEM3_BACSU	Porphobilinogen deaminase	95.97	2	-10
55	714	gi|81637531|sp|O31710.1|YKNX_BACSU	Putative efflux system component yknX	94.5	1	-10
56	715	gi|239938732|sp|P54325.2|XKDE_BACSU	Phage-like element PBSX protein xkdE	94.44	2	-10
57	720	gi|239938663|sp|P42957.2|MTLD_BACSU	Mannitol-1-phosphate 5-dehydrogenase	92.95	3	-10
58	722	gi|239938802|sp|O34841.2|YOEB_BACSU	Uncharacterized protein yoeB	92.75	3	-10
59	723	gi|416834|sp|P32081.1|CSPB_BACSU	Cold shock protein CspB	92.46	1	-10
60	728	gi|238057689|sp|O31771.3|YMFM_BACSU	Uncharacterized membrane protein ymfM	90.37	2	-10
61	732	gi|251757276|sp|P54574.2|FUR_BACSU	Ferric uptake regulation protein	88.52	2	-10
62	734	gi|3915563|sp|O32153.1|FRLD_BACSU	Fructosamine kinase frlD	88.48	1	-10
63	735	gi|81555758|sp|O07607.1|YHFI_BACSU	Uncharacterized protein yhfI	88.3	3	-10
64	743	gi|81342359|sp|O34592.1|YDJP_BACSU	AB hydrolase superfamily protein ydjP	84.53	2	-10
65	749	gi|251757458|sp|Q01466.3|MREC_BACSU	Rod shape-determining protein mreC	83.03	3	-10
66	752	gi|81341938|sp|O31729.1|YLMG_BACSU	Uncharacterized membrane protein ylmG	82.27	1	-10
67	753	gi|132679|sp|P19946.1|RL15_BACSU	50S ribosomal protein L15	81.95	2	-10
68	757	gi|586903|sp|Q06754.2|YACL_BACSU	Uncharacterized PIN and TRAM-domain containing protein YacL	81.13	1	-10
69	760	gi|6226126|sp|O32233.1|SECG_BACSU	Probable protein-export membrane protein secG	80.05	1	-10
70	770	gi|251757324|sp|P56849.2|RL331_BACSU	50S ribosomal protein L33 1	76.57	2	-10
71	776	gi|586872|sp|P37542.1|YABA_BACSU	Initiation-control protein yabA	74.07	1	-10
72	777	gi|116668123|pdb|2IEE|A	Chain A, Crystal Structure Of Yckb_bacsu From Bacillus Subtilis. Northeast Structural Genomics Consortium Target Sr574.	73.91	3	-10
73	787	gi|1731094|sp|P54571.1|MLEN_BACSU	Malate-2H(+)/Na(+)-lactate antiporter	71.94	1	-10
74	794	gi|6016277|sp|O31657.1|HTPX_BACSU	Protease HtpX homolog	69.55	1	-10
75	798	gi|2507325|sp|P21470.3|RS9_BACSU	30S ribosomal protein S9	69.02	2	-10
76	800	gi|126031556|pdb|2OEE|A	Chain A, Yhea From Bacillus Subtilis	68.84	1	-10
77	804	gi|60390841|sp|Q795U4.1|YTKL_BACSU	UPF0173 metal-dependent hydrolase ytkL	68.33	2	-10
78	809	gi|7404347|sp|P24011.2|COX2_BACSU	Cytochrome c oxidase subunit 2	67.32	2	-10
79	812	gi|1171921|sp|P46922.1|OPUAC_BACSU	Glycine betaine-binding protein	66.59	2	-10
80	824	gi|1171653|sp|P42177.1|NARI_BACSU	Nitrate reductase gamma chain	64.22	2	-10
81	828	gi|254763451|sp|P42958.4|TTUC_BACSU	Probable tartrate dehydrogenase/decarboxylase	63.46	1	-10
82	829	gi|584798|sp|P37813.1|ATP6_BACSU	ATP synthase subunit a	63.28	1	-10
83	834	gi|254814186|sp|C0SPB4.1|YHAQ_BACSU	Uncharacterized ABC transporter ATP-binding protein YhaQ	62.49	2	-10
84	837	gi|3913088|sp|P94527.1|G1PDH_BACSU	Glycerol-1-phosphate dehydrogenase [NAD(P)+]	62.04	1	-10
85	838	gi|586902|sp|P37573.1|DISA_BACSU	DNA integrity scanning protein DisA	61.78	3	-10
86	840	gi|466192|sp|P35161.1|RESB_BACSU	Cytochrome c biogenesis protein resB	61.41	1	-10
87	844	gi|3122425|sp|O34450.1|NAGA_BACSU	N-acetylglucosamine-6-phosphate deacetylase	61.01	1	-10
88	847	gi|254763316|sp|P46907.2|NARK_BACSU	Nitrite extrusion protein	60.05	1	-10
89	848	gi|81340960|sp|O07020.1|LUTA_BACSU	Lactate utilization protein A	59.87	1	-10
90	850	gi|239938676|sp|Q07868.2|PBPB_BACSU	Penicillin-binding protein 2B	59.7	1	-10
91	851	gi|133477|sp|P17869.1|RPSH_BACSU	RNA polymerase sigma-H factor	59.53	1	-10
92	854	gi|126253841|sp|O31606.2|YJBH_BACSU	UPF0413 protein yjbH	58.68	1	-10
93	856	gi|127247|sp|P28611.1|MOTA_BACSU	Motility protein A; AltName	58.01	1	-10
94	858	gi|1731054|sp|P54524.1|YQIG_BACSU	Probable NADH-dependent flavin oxidoreductase yqiG	57.87	1	-10
95	859	gi|6648096|sp|P40768.2|YTKA_BACSU	Uncharacterized protein ytkA	57.64	1	-10
96	861	gi|81342157|sp|O32126.1|YUTE_BACSU	UPF0331 protein yutE	57.15	1	-10
97	866	gi|1730987|sp|P54459.1|YQEN_BACSU	Uncharacterized protein yqeN	56.31	1	-10
98	868	gi|120341|sp|P23452.1|FLIL_BACSU	Flagellar protein FliL	55.97	1	-10
99	869	gi|239938908|sp|P24010.3|COX1_BACSU	Cytochrome c oxidase subunit 1	55.96	2	-10
100	870	gi|6174949|sp|P36949.2|RBSB_BACSU	D-ribose-binding protein	55.49	1	-10
101	878	gi|239938929|sp|P42956.4|PTMCB_BACSU	PTS system mannitol-specific EIICB component phosphotransferase enzyme IIB component	54	1	-10
102	879	gi|1171920|sp|P46921.1|OPUAB_BACSU	Glycine betaine transport system permease protein opuAB	53.7	1	-10
103	882	gi|3915097|sp|O31776.1|TDH_BACSU	L-threonine 3-dehydrogenase	53.41	1	-10
104	885	gi|251757372|sp|P14951.2|UVRC_BACSU	UvrABC system protein C	53.05	1	-10
105	894	gi|1171021|sp|P37960.2|MRGA_BACSU	Metalloregulation DNA-binding stress protein	50.86	1	-10
106	895	gi|81342299|sp|O34348.1|YFMC_BACSU	Fe(3+)-citrate-binding protein yfmC	50.86	1	-10
107	900	gi|251757384|sp|P54485.2|YQGB_BACSU	Uncharacterized protein yqgB	50.1	1	-10
108	904	gi|1724006|sp|P54596.1|TCYP_BACSU	L-cystine uptake protein tcyP	48.62	1	-10
109	908	gi|1168649|sp|P46913.1|QCRC_BACSU	Menaquinol-cytochrome c reductase cytochrome b/c subunit	47.49	1	-10
110	910	gi|1176638|sp|P45708.1|YNEF_BACSU	UPF0154 protein yneF	47.17	1	-10
111	913	gi|134490|sp|P17903.1|RSBV_BACSU	Anti-sigma-B factor antagonist	46.61	1	-10
112	914	gi|1722879|sp|P54341.1|XKDV_BACSU	Phage-like element PBSX protein xkdV	46.6	1	-10
113	914	gi|251757376|sp|P45938.2|YQCC_BACSU	Uncharacterized protein yqcC	46.6	1	-10
114	920	gi|254763357|sp|Q796Z1.2|YGAC_BACSU	UPF0374 protein ygaC	44.64	2	-10
115	26	gi|81669038|sp|O32176.1|FADE_BACSU	Probable acyl-CoA dehydrogenase	1201.41	23	-3.35
116	68	gi|81669150|sp|O34660.1|ALDH4_BACSU	Putative aldehyde dehydrogenase dhaS	878.79	18	-2.75
117	176	gi|730275|sp|P39793.1|PBPA_BACSU	Penicillin-binding protein 1A/1B; Short=PBP1	524.66	10	-2.52
118	350	gi|124441941|gb|ABN11612.1|	menaquinol:cytochrome c oxidoreductase	286.56	6	-2.45
119	428	gi|14916932|sp|O34385.1|MNTA_BACSU	Manganese-binding lipoprotein mntA	225.33	5	-2.4
120	320	gi|239938856|sp|P42919.3|RL2_BACSU	50S ribosomal protein L2	303.54	6	-2.32
121	577	gi|1706171|sp|P51777.1|CSPD_BACSU	Cold shock protein CspD	146.24	2	-2.24
122	237	gi|2494401|sp|P94550.1|ETFB_BACSU	Electron transfer flavoprotein subunit beta	397.49	7	-2.16
123	516	gi|585034|sp|P08750.3|DACA_BACSU	D-alanyl-D-alanine carboxypeptidase dacA	177.39	5	-2.16
124	106	gi|3915560|sp|O32076.1|YUAG_BACSU	Uncharacterized protein yuaG	679.53	14	-2.08
125	582	gi|3122762|sp|P81101.2|RRF_BACSU	Ribosome-recycling factor	144.87	4	-2
126	615	gi|81342417|sp|O34866.1|YODJ_BACSU	Putative carboxypeptidase yodJ	135.07	4	-2
127	317	gi|1722865|sp|P54327.1|XKDG_BACSU	Phage-like element PBSX protein xkdG	305.53	8	-1.99
128	289	gi|3915566|sp|O32156.1|YURO_BACSU	Uncharacterized ABC transporter extracellular-binding protein yurO	333.22	7	-1.95
129	156	gi|586016|sp|P26497.2|SP0J_BACSU	Stage 0 sporulation protein J	553.61	13	-1.93
130	315	gi|416890|sp|P32395.1|DCUP_BACSU	Uroporphyrinogen decarboxylase	306.97	5	-1.93
131	438	gi|16223968|gb|AAL15564.1|AF233755_2	putative SpaB	219.48	7	-1.92
132	280	gi|81637710|sp|P94421.1|YCLQ_BACSU	Uncharacterized ABC transporter solute-binding protein yclQ	344.71	8	-1.9
133	172	gi|2829798|sp|P94366.1|CYDC_BACSU	ATP-binding/permease protein CydC	529.08	15	-1.89
134	401	gi|1709188|sp|P49850.1|MUTL_BACSU	DNA mismatch repair protein mutL	242.09	7	-1.82
135	383	gi|3024186|sp|P94360.1|MSMX_BACSU	Maltodextrin import ATP-binding protein MsmX	256.87	6	-1.79
136	498	gi|239938882|sp|P55910.3|LCTP_BACSU	L-lactate permease	184.05	3	-1.79
137	573	gi|1175700|sp|P42200.1|TCYB_BACSU	L-cystine transport system permease protein tcyB	148.21	3	-1.79
138	115	gi|2494399|sp|P94551.1|ETFA_BACSU	Electron transfer flavoprotein subunit alpha	640.41	12	-1.66
139	347	gi|239938837|sp|P42199.3|TCYA_BACSU	L-cystine-binding protein tcyA	287.34	5	-1.66
140	588	gi|239938825|sp|Q45589.3|YBBP_BACSU	Uncharacterized protein ybbP	143.61	3	-1.58
141	727	gi|584811|sp|P37811.1|ATPD_BACSU	ATP synthase subunit delta	91.26	2	-1.58
142	321	gi|131027|sp|P24327.1|PRSA_BACSU	Foldase protein prsA	302.47	8	-1.53
143	254	gi|81637663|sp|P71012.2|PTF3A_BACSU	PTS system fructose-specific EIIABC componentcomponent	380.62	7	-1.51
144	415	gi|585047|sp|Q08352.1|DHA_BACSU	Alanine dehydrogenase	229.97	6	-1.51
145	414	gi|418587|sp|Q03224.1|GLPX_BACSU	Fructose-1,6-bisphosphatase class 2	229.99	4	-1.5
146	475	gi|6685543|sp|O31777.1|BIKB_BACSU	Putative 8-amino-7-oxononanoate synthase/2-amino-3-ketobutyrate coenzyme A ligase	198.86	6	-1.5
147	477	gi|464512|sp|P34956.1|QOX1_BACSU	Quinol oxidase subunit 1	197.68	5	-1.5
148	605	gi|81342168|sp|O32167.1|METQ_BACSU	Methionine-binding lipoprotein metQ	138.87	3	-1.5
149	623	gi|45477262|sp|P70999.1|SPEB_BACSU	Agmatinase	130.45	3	-1.5
150	388	gi|81637712|sp|P94431.1|YCNI_BACSU	Uncharacterized protein ycnI	254.52	3	-1.49
151	536	gi|6648027|sp|O32052.1|YRBF_BACSU	UPF0092 membrane protein yrbF	166.68	3	-1.49
152	379	gi|27734211|sp|Q8RKH3.1|ALBE2_BACSU	Antilisterial bacteriocin subtilosin biosynthesis protein AlbE	260.35	5	-1.48
153	348	gi|7387686|sp|O34876.1|FTSX_BACSU	Cell division protein ftsX	287.02	5	-1.46
154	368	gi|1722870|sp|P54332.1|XKDM_BACSU	Phage-like element PBSX protein xkdM	267.92	5	-1.46
155	465	gi|160222528|gb|ABX11583.1|	60 kDa chaperonin	205.83	3	-1.43
156	170	gi|1709698|sp|P50849.3|PNP_BACSU	Polyribonucleotide nucleotidyltransferase	537.04	12	-1.4
157	181	gi|135175|sp|P18255.1|SYT1_BACSU	Threonyl-tRNA synthetase 1	498.45	9	-1.39
158	57	gi|239938734|sp|P54331.2|XKDK_BACSU	Phage-like element PBSX protein xkdK	943.65	16	-1.36
159	349	gi|62738815|pdb|1YX2|A	Chain A, Crystal Structure Of The Probable Aminomethyltransferase From Bacillus Subtilis	286.98	5	-1.33
160	462	gi|81342113|sp|O32022.1|YQZD_BACSU	Uncharacterized protein yqzD	206.75	3	-1.33
161	318	gi|251757466|sp|P17631.3|DNAJ_BACSU	Chaperone protein DnaJ	304.56	6	-1.32
162	510	gi|134409|sp|P16336.1|SECY_BACSU	Preprotein translocase subunit secY	178.62	3	-1.29
163	200	gi|118613|sp|P08066.3|DHSB_BACSU	Succinate dehydrogenase iron-sulfur subunit	459.58	10	-1.28
164	300	gi|81815534|sp|O31689.1|YKVY_BACSU	Putative dipeptidase ykvY	321.18	7	-1.25
165	276	gi|118263|sp|P08821.2|DBH1_BACSU	DNA-binding protein HU 1	353.64	4	-1.21
166	494	gi|81815541|sp|O31711.1|YKNY_BACSU	Uncharacterized ABC transporter ATP-binding protein YknY	185.99	3	-1.21
167	133	gi|81555940|sp|O32157.1|FRLB_BACSU	Fructosamine deglycase frlB	606.18	8	-1.19
168	398	gi|1730958|sp|P50840.1|YPSC_BACSU	Putative RNA methyltransferase YpsC	244.06	7	-1.18
169	239	gi|226693512|sp|P37810.2|ATPG_BACSU	ATP synthase gamma chain	394.38	7	-1.16
170	359	gi|81555984|sp|O34528.1|YRVN_BACSU	Uncharacterized AAA domain-containing protein YrvN	276.74	4	-1.16
171	78	gi|160689186|gb|ABX45451.1|	GroEL	803.05	13	-1.13
172	222	gi|20141932|sp|P54511.2|LIPM_BACSU	Octanoyltransferase LipM	415.32	8	-1.13
173	418	gi|333805407|dbj|BAK26502.1|	50S ribosomal protein L22	229.37	4	-1.13
174	104	gi|239938699|sp|P94391.2|ROCA2_BACSU	1-pyrroline-5-carboxylate dehydrogenase 2	693.51	15	-1.1
175	380	gi|2828498|sp|P39810.2|FLGK_BACSU	Flagellar hook-associated protein 1	257.92	5	-1.08
176	478	gi|3023940|sp|O07513.1|HIT_BACSU	Protein hit	197.63	5	-1.08
177	537	gi|1730889|sp|P50733.1|YPBG_BACSU	Uncharacterized protein ypbG	166.64	4	-1.08
178	789	gi|251757243|sp|P26899.2|ASPA_BACSU	Aspartate ammonia-lyase	71.45	1	-1.08
179	363	gi|239938930|sp|P34957.4|QOX2_BACSU	Quinol oxidase subunit 2	272.04	6	-1.06
180	339	gi|586754|sp|P38424.1|ENGB_BACSU	Probable GTP-binding protein EngB	293.28	6	-1.02
181	39	gi|116230|sp|P28598.3|CH60_BACSU	Stress protein H5	1087.9	17	-1
182	253	gi|23396979|sp|Q45614.1|YYCG_BACSU	Sensor histidine kinase yycG	381.59	7	-1
183	351	gi|251757411|sp|P54542.2|YQJE_BACSU	Uncharacterized protein yqjE	285.66	4	-1
184	377	gi|544314|sp|Q01960.1|FLHF_BACSU	Flagellar biosynthesis protein flhF	260.95	6	-1
185	444	gi|6136159|sp|P81102.3|YODC_BACSU	Putative NAD(P)H nitroreductase yodC	216.39	4	-1
186	463	gi|3183467|sp|O31727.1|YLME_BACSU	UPF0001 protein ylmE	206.32	3	-1
187	514	gi|417666|sp|Q03223.1|RL31_BACSU	50S ribosomal protein L31	177.87	3	-1
188	522	gi|732387|sp|P39156.1|YWLF_BACSU	Putative sugar phosphate isomerase ywlF	174.98	4	-1
189	554	gi|1706578|sp|P55340.1|ECSB_BACSU	Protein ecsB	156.05	3	-1
190	619	gi|9911044|sp|O34392.1|YTRE_BACSU	ABC transporter ATP-binding protein YtrE	132.79	2	-1
191	643	gi|239938858|sp|Q06796.3|RL11_BACSU	50S ribosomal protein L11	122.52	3	-1
192	655	gi|115620|sp|P25993.1|CARA_BACSU	Carbamoyl-phosphate synthase pyrimidine-specific small chain	115.98	3	-1
193	656	gi|38605544|sp|O34318.1|YLOU_BACSU	Uncharacterized protein YloU	115.77	2	-1
194	667	gi|1731017|sp|P54488.1|YQGF_BACSU	Uncharacterized protein yqgF	109.52	2	-1
195	676	gi|464514|sp|P34958.1|QOX3_BACSU	Quinol oxidase subunit 3	105.32	1	-1
196	689	gi|259710473|sp|C0SP85.1|YUKE_BACSU	Uncharacterized protein yukE	102.82	1	-1
197	692	gi|23396953|sp|P94414.1|YCLK_BACSU	Sensor histidine kinase yclK	102.51	2	-1
198	806	gi|251757300|sp|P94556.2|MURI1_BACSU	Glutamate racemase 1	67.93	2	-1
199	808	gi|251757393|sp|P54510.2|YQHL_BACSU	Uncharacterized protein yqhL	67.68	2	-1
200	810	gi|1730954|sp|P50830.1|YPRA_BACSU	Uncharacterized ATP-dependent helicase yprA	66.75	2	-1
201	846	gi|1730939|sp|P54179.1|YPMS_BACSU	Uncharacterized protein ypmS	60.83	1	-1
202	871	gi|81815767|sp|O34750.1|YFML_BACSU	Putative ATP-dependent RNA helicase yfmL	55.17	2	-1
203	888	gi|281312487|sp|Q795R8.2|YTFP_BACSU	Uncharacterized protein ytfP	52.21	1	-1
