# Supplementary material for: Data set of proteomic analysis of food borne pathogens after treatment with the disinfectants based on pyridoxal oxime derivatives
Source: Data Brief. 2017 Sep 29;15:738–41. doi: 10.1016/j.dib.2017.09.060 (PMC5671409; doi:10.1016/j.dib.2017.09.060)
Supplement: Supplementary file 8 — Supplementary material [file mmc8.xlsx]

## Sheet: Sheet1
Table S7. List of complete up regulated proteins in B. subtilis after treatment with Drug 1
	Protein Group	Sequence Id	Sequence Name	Total Score	Total Peptides	Drug1 N-SC Log2 Relative Expression
1	177	gi|81342290|sp|O34313.1|NTPES_BACSU	Trifunctional nucleotide phosphoesterase protein YfkN	519.78	11	10
2	210	gi|21362597|sp|O07621.1|HEMAT_BACSU	Heme-based aerotactic transducer hemAT	432.3	7	10
3	231	gi|3123300|sp|P80880.3|TRXB_BACSU	Thioredoxin reductase	404.52	7	10
4	284	gi|239938906|sp|P09122.3|DPO3X_BACSU	DNA polymerase III subunit gamma/tau	340.05	8	10
5	288	gi|3183527|sp|P80240.4|GREA_BACSU	Transcription elongation factor greA	337.5	6	10
6	362	gi|251757402|sp|P94512.2|YSAA_BACSU	Putative uncharacterized hydrolase ysaA	272.97	4	10
7	366	gi|81669142|sp|O34599.2|ISCS1_BACSU	Putative cysteine desulfurase IscS 1	269.17	6	10
8	370	gi|135023|sp|P29141.1|SUBV_BACSU	Minor extracellular protease vpr	265.92	5	10
9	378	gi|81341840|sp|O31475.1|FENR1_BACSU	Ferredoxin--NADP reductase 1	260.93	4	10
10	392	gi|1169324|sp|P40871.2|DHBE_BACSU	2,3-dihydroxybenzoate-AMP ligase	252.02	4	10
11	429	gi|81815571|sp|O32229.1|YVAG_BACSU	Uncharacterized oxidoreductase yvaG	224.78	4	10
12	454	gi|1730990|sp|P54462.1|YQEV_BACSU	Putative methylthiotransferase yqeV	211.66	4	10
13	459	gi|81637635|sp|O35033.1|COABC_BACSU	Probable coenzyme A biosynthesis bifunctional protein CoaBC	209.27	5	10
14	473	gi|135725|sp|P25811.1|MNME_BACSU	tRNA modification GTPase MnmE	200.31	5	10
15	488	gi|281312448|sp|C0SP86.1|SFTA_BACSU	DNA translocase sftA	190.29	5	10
16	509	gi|2506577|sp|Q04385.2|YGXA_BACSU	Uncharacterized protein ygxA	178.93	5	10
17	540	gi|3914084|sp|P94545.2|MUTS2_BACSU	MutS2 protein	163.83	3	10
18	541	gi|6016158|sp|P80876.3|GS18_BACSU	General stress protein 18	163.11	4	10
19	545	gi|81637520|sp|O31571.1|YFHC_BACSU	Putative NAD(P)H nitroreductase yfhC	160.49	4	10
20	548	gi|6094257|sp|O34635.1|SDHB_BACSU	L-serine deaminase	158.77	3	10
21	549	gi|251757501|sp|P13792.4|PHOP_BACSU	Alkaline phosphatase synthesis transcriptional regulatory protein phoP	158.33	3	10
22	551	gi|239938622|sp|O31753.2|DXR_BACSU	1-deoxy-D-xylulose 5-phosphate reductoisomerase	157.62	5	10
23	558	gi|61213840|sp|O05251.1|MALR_BACSU	Transcriptional regulatory protein malR	153.66	4	10
24	567	gi|464794|sp|P35149.1|SP4A_BACSU	Stage IV sporulation protein A	149.94	3	10
25	569	gi|6166145|sp|O34623.1|DPO3A_BACSU	DNA polymerase III subunit alpha	149.21	3	10
26	575	gi|585341|sp|Q08429.1|KAPB_BACSU	Kinase-associated lipoprotein B	147.13	3	10
27	581	gi|1709569|sp|P52998.1|PANC_BACSU	Pantothenate synthetase	145.22	4	10
28	587	gi|6094255|sp|O34607.1|SDHA_BACSU	L-serine deaminase	143.63	2	10
29	593	gi|586901|sp|P37572.1|RADA_BACSU	DNA repair protein RadA homolog	142.52	3	10
30	603	gi|81637554|sp|O34357.1|YTPP_BACSU	Thioredoxin-like protein ytpP	139.62	4	10
31	612	gi|221222999|sp|O31534.2|YETG_BACSU	Putative monooxygenase yetG	135.73	3	10
32	616	gi|226693594|sp|P94559.2|YSNB_BACSU	Putative metallophosphoesterase ysnB	133.66	3	10
33	626	gi|281312484|sp|C0SPB0.1|YTCI_BACSU	Uncharacterized acyl--CoA ligase YtcI	128.17	4	10
34	632	gi|34395971|sp|P54575.2|RIBC_BACSU	Riboflavin biosynthesis protein ribC	126.9	3	10
35	633	gi|251757438|sp|Q05873.3|SYV_BACSU	Valyl-tRNA synthetase	126.53	5	10
36	635	gi|81637566|sp|O34441.1|YLOC_BACSU	UPF0701 protein yloC	126.05	3	10
37	636	gi|251757429|sp|P46347.3|RRMF_BACSU	Probable rRNA maturation factor	125.91	2	10
38	638	gi|586871|sp|P37541.1|YAAT_BACSU	Stage 0 sporulation protein yaaT	125.02	3	10
39	639	gi|22001558|sp|O32192.1|CSSR_BACSU	Transcriptional regulatory protein CssR	124.09	3	10
40	644	gi|81341898|sp|O31629.1|YJCG_BACSU	UPF0477 protein yjcG	122.42	3	10
41	648	gi|1709688|sp|P54154.1|MSRA_BACSU	Peptide methionine sulfoxide reductase MsrA	120.67	2	10
42	657	gi|1730031|sp|P50842.1|KDUD_BACSU	2-dehydro-3-deoxy-D-gluconate 5-dehydrogenase	115.14	2	10
43	660	gi|3121979|sp|O07597.1|DAAA_BACSU	D-alanine aminotransferase	114.32	3	10
44	663	gi|81669948|sp|P71039.1|MTA_BACSU	HTH-type transcriptional activator mta	111.93	2	10
45	677	gi|18202538|sp|Q45549.2|NRDR_BACSU	Transcriptional repressor NrdR	105.22	3	10
46	678	gi|6647707|sp|O34925.1|DEOD_BACSU	Purine nucleoside phosphorylase deoD-type	104.82	2	10
47	681	gi|81637522|sp|O31578.1|YFHJ_BACSU	Uncharacterized protein yfhJ	103.78	2	10
48	683	gi|3122900|sp|O32039.1|SYH_BACSU	Histidyl-tRNA synthetase	103.75	3	10
49	687	gi|1731006|sp|P54475.1|CSHB_BACSU	DEAD-box ATP-dependent RNA helicase CshB	102.95	2	10
50	690	gi|81637458|sp|O05236.2|YUGG_BACSU	Uncharacterized HTH-type transcriptional regulator yugG	102.77	3	10
51	693	gi|586868|sp|P37538.1|YAAQ_BACSU	Uncharacterized protein yaaQ	101.03	3	10
52	695	gi|81815710|sp|O34564.1|YKUU_BACSU	Thioredoxin-like protein ykuU	100.77	2	10
53	701	gi|239938765|sp|P94474.2|YEAC_BACSU	Uncharacterized protein yeaC	99.51	1	10
54	703	gi|1730911|sp|P54169.1|YPGR_BACSU	Uncharacterized protein ypgR	98.63	3	10
55	704	gi|18201942|sp|O05220.1|YWRF_BACSU	Uncharacterized protein ywrF	98.38	2	10
56	705	gi|81637545|sp|O34305.1|YTOQ_BACSU	Uncharacterized protein ytoQ	98.32	2	10
57	706	gi|81637633|sp|O35008.1|YTQA_BACSU	Putative protein ytqA	98.2	3	10
58	707	gi|1169717|sp|P46908.1|FNR_BACSU	Anaerobic regulatory protein	97.61	2	10
59	709	gi|81637492|sp|O07624.1|YWIB_BACSU	Uncharacterized beta-barrel protein ywiB	97.4	1	10
60	712	gi|586858|sp|P37528.1|PDXT_BACSU	Glutamine amidotransferase subunit pdxT	96.09	2	10
61	718	gi|20138874|sp|O34627.1|PHOT_BACSU	Photoactive flavo-yellow protein	93.75	2	10
62	726	gi|1171662|sp|P42436.1|NASE_BACSU	Assimilatory nitrite reductase [NAD(P)H] small subunit	91.41	2	10
63	729	gi|6225234|sp|O34476.1|CYSM_BACSU	Probable cysteine synthase	89.33	1	10
64	733	gi|251757459|sp|P54167.3|META_BACSU	Homoserine O-succinyltransferase	88.51	3	10
65	739	gi|81341889|sp|O31610.1|YJBL_BACSU	UPF0738 protein yjbL	86.75	1	10
66	740	gi|6226499|sp|O34533.1|YTCD_BACSU	Uncharacterized HTH-type transcriptional regulator ytcD	86.18	1	10
67	744	gi|81814897|sp|O06978.1|YVCP_BACSU	Uncharacterized transcriptional regulatory protein yvcP	84.41	3	10
68	754	gi|129527|sp|P28820.1|PABB_BACSU	Para-aminobenzoate synthase component 1	81.9	3	10
69	755	gi|71648668|sp|P96622.1|ENDOA_BACSU	Endoribonuclease EndoA	81.81	1	10
70	756	gi|3025092|sp|P94424.1|NFRA2_BACSU	NAD(P)H-dependent nitro/flavin reductase	81.34	1	10
71	759	gi|7387932|sp|O32163.1|NIFU_BACSU	NifU-like protein	80.29	1	10
72	761	gi|281312486|sp|O32072.2|YTWF_BACSU	Uncharacterized protein ytwF	79.64	3	10
73	764	gi|229890263|sp|O34969.2|YFJR_BACSU	Uncharacterized oxidoreductase yfjR	79.02	1	10
74	765	gi|41688769|sp|Q7WY72.1|YLZA_BACSU	UPF0296 protein ylzA	78.81	1	10
75	775	gi|586870|sp|P37540.1|HOLB_BACSU	DNA polymerase III subunit delta	74.57	2	10
76	778	gi|81832357|sp|Q796Y8.1|BCP_BACSU	Thioredoxin reductase	73.08	2	10
77	779	gi|13633974|sp|O32264.1|TKRA_BACSU	Probable 2-ketogluconate reductase	72.84	1	10
78	783	gi|1724017|sp|P54607.1|YHCW_BACSU	Uncharacterized protein YhcW	72.41	2	10
79	785	gi|239938794|sp|P54608.2|YHCX_BACSU	UPF0012 hydrolase yhcX	72.22	2	10
80	788	gi|3915604|sp|P10725.2|ALR1_BACSU	Alanine racemase 1	71.67	2	10
81	795	gi|81341919|sp|O31661.1|KINE_BACSU	Sporulation kinase E	69.54	1	10
82	796	gi|466186|sp|P35155.1|SCPB_BACSU	Segregation and condensation protein B	69.24	1	10
83	797	gi|1706577|sp|P55339.1|ECSA_BACSU	ABC-type transporter ATP-binding protein EcsA	69.15	3	10
84	801	gi|239938610|sp|P39119.2|CISY_BACSU	Citrate synthase 1	68.78	1	10
85	811	gi|1730983|sp|P54455.1|NADD_BACSU	Nicotinate-nucleotide adenylyltransferase	66.72	1	10
86	817	gi|81668544|sp|O05393.1|MCCA_BACSU	O-acetylserine dependent cystathionine beta-synthase	65.39	1	10
87	827	gi|22653751|sp|P94558.1|NTPA_BACSU	Non-canonical purine NTP pyrophosphatase	63.86	1	10
88	832	gi|120321|sp|P24502.1|FLIE_BACSU	Flagellar hook-basal body complex protein FliE	62.68	1	10
89	841	gi|1730943|sp|P54182.1|YPOP_BACSU	Uncharacterized HTH-type transcriptional regulator ypoP	61.41	2	10
90	843	gi|81818210|sp|P94439.1|YFIK_BACSU	Uncharacterized transcriptional regulatory protein yfiK	61.09	1	10
91	845	gi|239938857|sp|P42251.3|PPBD_BACSU	Alkaline phosphatase D	60.85	1	10
92	852	gi|1706782|sp|P50727.2|FER_BACSU	Ferredoxin	59.33	1	10
93	853	gi|131611|sp|P12039.1|PUR2_BACSU	Glycinamide ribonucleotide synthetase	58.68	1	10
94	857	gi|12644317|sp|P54472.2|YQFO_BACSU	UPF0135 protein yqfO	57.97	1	10
95	873	gi|81815568|sp|O32188.1|YUSV_BACSU	Probable siderophore transport system ATP-binding protein YusV	54.57	2	10
96	875	gi|81342123|sp|O32049.1|YRZD_BACSU	Uncharacterized protein yrzD	54.35	1	10
97	877	gi|81815744|sp|O34641.1|YTRB_BACSU	ABC transporter ATP-binding protein YtrB	54.14	1	10
98	881	gi|1709639|sp|P55179.1|PEPT_BACSU	Peptidase T	53.46	2	10
99	883	gi|30179821|sp|P70945.1|YITS_BACSU	DegV domain-containing protein yitS	53.07	1	10
100	889	gi|3041689|sp|P42405.2|HPS_BACSU	3-hexulose-6-phosphate synthase	51.67	1	10
101	891	gi|81341979|sp|O31847.1|YOZO_BACSU	Uncharacterized protein yozO	51.19	2	10
102	901	gi|238054305|sp|O34453.2|NOSO_BACSU	Nitric oxide synthase oxygenase	50.04	1	10
103	907	gi|6226222|sp|O05514.2|THIL_BACSU	Thiamine-monophosphate kinase	47.99	1	10
104	921	gi|238054343|sp|P54527.2|YQIK_BACSU	Uncharacterized protein yqiK	43.48	2	10
105	723	gi|416834|sp|P32081.1|CSPB_BACSU	Cold shock protein CspB	92.46	1	2.81
106	234	gi|7674453|sp|O32254.1|YVBT_BACSU	Uncharacterized protein yvbT	401.52	9	2.72
107	308	gi|81342136|sp|O32078.1|YUAE_BACSU	Uncharacterized protein yuaE	315.89	6	2.64
108	341	gi|3123311|sp|P32437.2|YVYE_BACSU	IMPACT family member yvyE	291	7	2.32
109	345	gi|729557|sp|P39574.1|GAL1_BACSU	Galactokinase	289.43	6	2.16
110	136	gi|6015001|sp|O34996.1|DPO1_BACSU	DNA polymerase I	601.25	15	2.13
111	238	gi|3915914|sp|P54423.2|WPRA_BACSU	Cell wall-associated protease	397.15	7	2.1
112	88	gi|1172909|sp|P45872.1|RF1_BACSU	Peptide chain release factor 1	760.48	15	2
113	501	gi|81637741|sp|P94588.1|YWPF_BACSU	Uncharacterized protein ywpF	181.6	4	2
114	507	gi|2829810|sp|P94547.1|LCFA_BACSU	Long-chain acyl-CoA synthetase	179.08	6	2
115	685	gi|221272027|sp|Q45597.2|F16PC_BACSU	Fructose-1,6-bisphosphatase class 3	103.04	4	2
116	275	gi|1730033|sp|P50843.1|KDUI_BACSU	4-deoxy-L-threo-5-hexosulose-uronate ketol-isomerase	354.74	7	1.81
117	119	gi|251757267|sp|P54547.2|G6PD_BACSU	Glucose-6-phosphate 1-dehydrogenase	636.27	15	1.75
118	293	gi|6016068|sp|P80875.3|G16U_BACSU	General stress protein 16U	330.91	7	1.71
119	400	gi|586808|sp|P37478.1|YYCF_BACSU	Transcriptional regulatory protein yycF	243.22	6	1.7
120	360	gi|45477244|sp|O34334.1|YJOA_BACSU	Uncharacterized protein yjoA	275.71	6	1.69
121	137	gi|417328|sp|Q03523.1|MURE_BACSU	UDP-N-acetylmuramyl-tripeptide synthetase	600.67	10	1.67
122	420	gi|71153477|sp|O07521.1|YHAM_BACSU	3'-5' exoribonuclease yhaM	227.38	4	1.66
123	356	gi|37999917|sp|O06006.2|YRAA_BACSU	Putative cysteine protease yraA	281.39	6	1.64
124	411	gi|254763394|sp|O31509.3|YEEI_BACSU	UPF0082 protein yeeI	233.08	4	1.64
125	451	gi|81556002|sp|O34824.1|GLMM_BACSU	Phosphoglucosamine mutase	213.75	6	1.58
126	481	gi|116903|sp|P14204.1|CMPA_BACSU	Transcriptional regulatory protein ComA	195.92	4	1.58
127	493	gi|141397|sp|P14802.2|YOXD_BACSU	Uncharacterized oxidoreductase yoxD	186.25	5	1.58
128	543	gi|73536171|pdb|2A8E|A	Chain A, Three-Dimensional Structure Of Bacillus Subtilis Q45498 Putative Protein At Resolution 2.5a. Northeast Structural Genomics Consortium Target Sr204.	161.23	5	1.58
129	608	gi|133449|sp|P12464.1|RPOE_BACSU	DNA-directed RNA polymerase subunit delta	137.8	3	1.58
130	653	gi|81671643|sp|P94428.1|GABD_BACSU	Succinate-semialdehyde dehydrogenase [NADP+]	117.92	3	1.58
131	722	gi|239938802|sp|O34841.2|YOEB_BACSU	Uncharacterized protein yoeB	92.75	3	1.58
132	838	gi|586902|sp|P37573.1|DISA_BACSU	DNA integrity scanning protein DisA	61.78	3	1.58
133	205	gi|120327|sp|P23448.1|FLIG_BACSU	Flagellar motor switch protein FliG	454.95	9	1.56
134	250	gi|81669039|sp|O32177.1|FADA_BACSU	3-ketoacyl-CoA thiolase	385.73	6	1.56
135	91	gi|586060|sp|P37465.1|SYM_BACSU	Methionyl-tRNA synthetase	741.86	15	1.55
136	273	gi|7674086|sp|O31714.1|K1PF_BACSU	1-phosphofructokinase	356.96	7	1.55
137	523	gi|81341899|sp|O31630.1|YJCH_BACSU	Uncharacterized protein yjcH	174.7	5	1.53
138	56	gi|251757345|sp|P54381.2|SYGB_BACSU	Glycyl-tRNA synthetase beta subunit	952.82	21	1.51
139	224	gi|124441840|gb|ABN11537.1|	ketopantoate hydroxymethyltransferase	414.02	8	1.51
140	334	gi|2506579|sp|P39651.2|YWFO_BACSU	Uncharacterized protein ywfO	297.65	6	1.5
141	771	gi|81637623|sp|O34944.1|PEPVL_BACSU	Putative dipeptidase ytjP	75.91	2	1.5
142	43	gi|1170412|sp|P46208.1|HTPG_BACSU	Heat shock protein htpG	1068.22	21	1.48
143	152	gi|239938758|sp|P42962.2|YCSE_BACSU	Uncharacterized protein YcsE	561.45	9	1.46
144	98	gi|7404400|sp|P32727.2|NUSA_BACSU	Transcription elongation protein nusA	713.82	13	1.37
145	221	gi|116062047|dbj|BAF34656.1|	benzil reductase	417.19	8	1.31
146	191	gi|3183519|sp|P39815.2|TRMFO_BACSU	Methylenetetrahydrofolate--tRNA-(uracil-5-)-methyltransferase TrmFO	480.41	9	1.29
147	312	gi|3025302|sp|O06974.1|YVCK_BACSU	UPF0052 protein yvcK	311.29	6	1.29
148	314	gi|259710472|sp|C0SPA7.1|YUKB_BACSU	Ftsk domain-containing protein yukB	309.79	8	1.29
149	486	gi|281312488|sp|O31764.2|YMFF_BACSU	Probable inactive metalloprotease ymfF	191.61	6	1.29
150	563	gi|81342119|sp|O32044.1|RECJ_BACSU	Single-stranded-DNA-specific exonuclease recJ	152.1	4	1.29
151	583	gi|251757426|sp|P39839.3|YUXL_BACSU	Uncharacterized peptidase yuxL	144.45	3	1.29
152	611	gi|732341|sp|P39594.1|THIE_BACSU	Thiamine-phosphate pyrophosphorylase	137.34	2	1.29
153	10	gi|586900|sp|P37571.1|CLPC_BACSU	Negative regulator of genetic competence ClpC/MecB	1546.58	30	1.27
154	90	gi|2829831|sp|P96612.1|DDL_BACSU	D-alanine--D-alanine ligase	743.61	13	1.26
155	260	gi|6174964|sp|P28367.2|RF2_BACSU	Peptide chain release factor 2	370.44	8	1.26
156	457	gi|113009|sp|P08874.1|ABRB_BACSU	Transition state regulatory protein AbrB	210.65	4	1.26
157	92	gi|1730252|sp|P54482.1|ISPG_BACSU	4-hydroxy-3-methylbut-2-en-1-yl diphosphate synthase	731.78	12	1.23
158	206	gi|1723296|sp|P50863.1|SALA_BACSU	Protein mrp homolog salA	453.53	9	1.23
159	157	gi|81341845|sp|O31489.2|YDCI_BACSU	Uncharacterized protein ydcI	553.24	14	1.22
160	131	gi|732357|sp|P39610.1|PDXK_BACSU	Pyridoxine kinase	611.15	10	1.21
161	216	gi|114169|sp|P20691.1|AROA_BACSU	3-phosphoshikimate 1-carboxyvinyltransferase	426.39	8	1.2
162	225	gi|417327|sp|Q03522.1|MURD_BACSU	Full=D-glutamic acid-adding enzyme	413.27	8	1.2
163	413	gi|81342401|sp|O34812.1|YFMJ_BACSU	Putative NADP-dependent oxidoreductase yfmJ	232.73	5	1.2
164	538	gi|226693588|sp|O31684.2|YKVS_BACSU	Uncharacterized protein ykvS	165.18	3	1.2
165	552	gi|7404350|sp|P94498.2|CYSH1_BACSU	Phosphoadenosine phosphosulfate reductase	157.09	6	1.2
166	100	gi|3122885|sp|O32038.1|SYD_BACSU	Aspartyl-tRNA synthetase	704.44	14	1.19
167	179	gi|3914532|sp|O32054.1|QUEA_BACSU	S-adenosylmethionine:tRNA ribosyltransferase-isomerase	507.04	10	1.16
168	358	gi|548391|sp|Q06795.1|NUSG_BACSU	Transcription antitermination protein nusG	280.14	5	1.16
169	527	gi|81637465|sp|O05394.1|MCCB_BACSU	Cystathionine gamma-lyase	170.55	3	1.16
170	248	gi|728788|sp|P39062.1|ACSA_BACSU	Acetyl-coenzyme A synthetase	389.3	11	1.13
171	246	gi|7673970|sp|O32253.1|CGGR_BACSU	Central glycolytic genes regulator	390.18	10	1.11
172	495	gi|239938944|sp|P33189.4|YHXA_BACSU	Uncharacterized aminotransferase YhxA	185.06	5	1.08
173	617	gi|7531275|sp|P51833.2|RNC_BACSU	Ribonuclease 3	133.56	4	1.08
174	121	gi|586064|sp|P37464.1|SYS_BACSU	Seryl-tRNA synthetase	634.58	10	1.06
175	483	gi|239938934|sp|P21469.4|RS7_BACSU	30S ribosomal protein S7	194.84	4	1.06
176	242	gi|14278890|dbj|BAB58981.1|	flagellin	392.2	10	1.01
177	286	gi|239938711|sp|P71088.2|SP0M_BACSU	Sporulation-control protein spo0M	339.83	5	1
178	351	gi|251757411|sp|P54542.2|YQJE_BACSU	Uncharacterized protein yqjE	285.66	4	1
179	387	gi|1706650|sp|P54476.1|END4_BACSU	Probable endonuclease 4	254.87	6	1
180	453	gi|81668817|sp|O06972.1|YVCI_BACSU	Uncharacterized Nudix hydrolase yvcI	212.49	4	1
181	468	gi|251757478|sp|P46353.3|DEOB_BACSU	Phosphopentomutase	202.9	6	1
182	500	gi|1730600|sp|Q07876.2|RSMH_BACSU	Ribosomal RNA small subunit methyltransferase H	183.26	3	1
183	547	gi|125159|sp|P16304.2|KAD_BACSU	Adenylate kinase	159.42	4	1
184	584	gi|221272034|sp|O32232.2|EST_BACSU	Carboxylesterase	144.21	4	1
185	586	gi|81345698|sp|P71070.1|YUKC_BACSU	Uncharacterized protein yukC	143.87	3	1
186	597	gi|549024|sp|Q06752.1|SYC_BACSU	Cysteinyl-tRNA synthetase	140.9	3	1
187	642	gi|730415|sp|P39646.3|PTAS_BACSU	Phosphate acetyltransferase	122.72	4	1
188	684	gi|239938628|sp|P23449.2|FLIH_BACSU	Probable flagellar assembly protein fliH	103.65	3	1
189	716	gi|3122932|sp|O32053.1|TGT_BACSU	Queuine tRNA-ribosyltransferase	94.22	3	1
190	724	gi|133188|sp|P28619.1|RNPH_BACSU	Ribonuclease PH	92.03	2	1
191	762	gi|251757308|sp|P05096.2|PRIM_BACSU	DNA primase	79.41	2	1
192	763	gi|81637725|sp|P94521.1|YSDC_BACSU	Putative aminopeptidase ysdC	79.16	3	1
193	800	gi|126031556|pdb|2OEE|A	Chain A, Yhea From Bacillus Subtilis	68.84	1	1
194	839	gi|140025|sp|P06567.1|DNAI_BACSU	Primosomal protein DnaI	61.52	2	1
