# Supplementary material for: Data set of proteomic analysis of food borne pathogens after treatment with the disinfectants based on pyridoxal oxime derivatives
Source: Data Brief. 2017 Sep 29;15:738–41. doi: 10.1016/j.dib.2017.09.060 (PMC5671409; doi:10.1016/j.dib.2017.09.060)
Supplement: Supplementary file 9 — Supplementary material [file mmc9.xlsx]

## Sheet: Sheet1
Table S8. List of complete up regulated proteins in B. subtilis after treatment with Drug 2
	Protein Group	Sequence Id	Sequence Name	Total Score	Total Peptides	Drug2 N-SC Log2 Relative Expression
1	210	gi|21362597|sp|O07621.1|HEMAT_BACSU	Heme-based aerotactic transducer hemAT	432.3	7	10
2	231	gi|3123300|sp|P80880.3|TRXB_BACSU	Thioredoxin reductase	404.52	7	10
3	278	gi|251757315|sp|P12048.2|PUR9_BACSU	Bifunctional purine biosynthesis protein purH	347.3	6	10
4	284	gi|239938906|sp|P09122.3|DPO3X_BACSU	DNA polymerase III subunit gamma/tau	340.05	8	10
5	362	gi|251757402|sp|P94512.2|YSAA_BACSU	Putative uncharacterized hydrolase ysaA	272.97	4	10
6	366	gi|81669142|sp|O34599.2|ISCS1_BACSU	Putative cysteine desulfurase IscS 1	269.17	6	10
7	378	gi|81341840|sp|O31475.1|FENR1_BACSU	Ferredoxin--NADP reductase 1	260.93	4	10
8	392	gi|1169324|sp|P40871.2|DHBE_BACSU	2,3-dihydroxybenzoate-AMP ligase	252.02	4	10
9	429	gi|81815571|sp|O32229.1|YVAG_BACSU	Uncharacterized oxidoreductase yvaG	224.78	4	10
10	454	gi|1730990|sp|P54462.1|YQEV_BACSU	Putative methylthiotransferase yqeV	211.66	4	10
11	459	gi|81637635|sp|O35033.1|COABC_BACSU	DNA/pantothenate metabolism flavoprotein	209.27	5	10
12	473	gi|135725|sp|P25811.1|MNME_BACSU	tRNA modification GTPase MnmE	200.31	5	10
13	488	gi|281312448|sp|C0SP86.1|SFTA_BACSU	DNA translocase sftA	190.29	5	10
14	499	gi|254763459|sp|P23479.5|SBCD_BACSU	Nuclease sbcCD subunit D	183.48	3	10
15	526	gi|732388|sp|P39157.1|YWLG_BACSU	UPF0340 protein ywlG	172.42	2	10
16	540	gi|3914084|sp|P94545.2|MUTS2_BACSU	MutS2 protein	163.83	3	10
17	544	gi|1175028|sp|P42085.1|XPT_BACSU	Xanthine phosphoribosyltransferase	160.53	2	10
18	545	gi|81637520|sp|O31571.1|YFHC_BACSU	Putative NAD(P)H nitroreductase yfhC	160.49	4	10
19	548	gi|6094257|sp|O34635.1|SDHB_BACSU	Probable L-serine dehydratase	158.77	3	10
20	549	gi|251757501|sp|P13792.4|PHOP_BACSU	Alkaline phosphatase synthesis transcriptional regulatory protein phoP	158.33	3	10
21	551	gi|239938622|sp|O31753.2|DXR_BACSU	1-deoxy-D-xylulose 5-phosphate reductoisomerase	157.62	5	10
22	558	gi|61213840|sp|O05251.1|MALR_BACSU	Transcriptional regulatory protein malR	153.66	4	10
23	569	gi|6166145|sp|O34623.1|DPO3A_BACSU	DNA polymerase III subunit alpha	149.21	3	10
24	575	gi|585341|sp|Q08429.1|KAPB_BACSU	Kinase-associated lipoprotein B	147.13	3	10
25	581	gi|1709569|sp|P52998.1|PANC_BACSU	Pantothenate synthetase	145.22	4	10
26	593	gi|586901|sp|P37572.1|RADA_BACSU	DNA repair protein RadA homolog	142.52	3	10
27	607	gi|81345900|sp|P96499.1|YVHJ_BACSU	Putative transcriptional regulator yvhJ	137.98	2	10
28	612	gi|221222999|sp|O31534.2|YETG_BACSU	Putative monooxygenase yetG	135.73	3	10
29	616	gi|226693594|sp|P94559.2|YSNB_BACSU	Putative metallophosphoesterase ysnB	133.66	3	10
30	626	gi|281312484|sp|C0SPB0.1|YTCI_BACSU	Uncharacterized acyl--CoA ligase YtcI	128.17	4	10
31	632	gi|34395971|sp|P54575.2|RIBC_BACSU	Riboflavin biosynthesis protein ribC	126.9	3	10
32	638	gi|586871|sp|P37541.1|YAAT_BACSU	Stage 0 sporulation protein yaaT	125.02	3	10
33	644	gi|81341898|sp|O31629.1|YJCG_BACSU	UPF0477 protein yjcG	122.42	3	10
34	648	gi|1709688|sp|P54154.1|MSRA_BACSU	Peptide methionine sulfoxide reductase MsrA	120.67	2	10
35	660	gi|3121979|sp|O07597.1|DAAA_BACSU	D-alanine aminotransferase	114.32	3	10
36	666	gi|7404378|sp|P71019.2|FABD_BACSU	Malonyl CoA-acyl carrier protein transacylase	110.48	1	10
37	673	gi|135188|sp|P21656.2|SYW_BACSU	Tryptophanyl-tRNA synthetase	106.86	2	10
38	677	gi|18202538|sp|Q45549.2|NRDR_BACSU	Transcriptional repressor NrdR	105.22	3	10
39	681	gi|81637522|sp|O31578.1|YFHJ_BACSU	Uncharacterized protein yfhJ	103.78	2	10
40	690	gi|81637458|sp|O05236.2|YUGG_BACSU	Uncharacterized HTH-type transcriptional regulator yugG	102.77	3	10
41	696	gi|3025119|sp|O05518.1|GCP_BACSU	Probable tRNA threonylcarbamoyladenosine biosynthesis protein Gcp	100.56	2	10
42	698	gi|81637698|sp|P94389.1|YCGL_BACSU	Uncharacterized protein ycgL	100	3	10
43	701	gi|239938765|sp|P94474.2|YEAC_BACSU	Uncharacterized protein yeaC	99.51	1	10
44	703	gi|1730911|sp|P54169.1|YPGR_BACSU	Uncharacterized protein ypgR	98.63	3	10
45	704	gi|18201942|sp|O05220.1|YWRF_BACSU	Uncharacterized protein ywrF	98.38	2	10
46	706	gi|81637633|sp|O35008.1|YTQA_BACSU	Putative protein ytqA	98.2	3	10
47	709	gi|81637492|sp|O07624.1|YWIB_BACSU	Uncharacterized beta-barrel protein ywiB	97.4	1	10
48	712	gi|586858|sp|P37528.1|PDXT_BACSU	Glutamine amidotransferase subunit pdxT	96.09	2	10
49	718	gi|20138874|sp|O34627.1|PHOT_BACSU	Blue-light photoreceptor	93.75	2	10
50	726	gi|1171662|sp|P42436.1|NASE_BACSU	Assimilatory nitrite reductase [NAD(P)H] small subunit	91.41	2	10
51	729	gi|6225234|sp|O34476.1|CYSM_BACSU	O-acetylserine sulfhydrylase	89.33	1	10
52	739	gi|81341889|sp|O31610.1|YJBL_BACSU	UPF0738 protein yjbL	86.75	1	10
53	744	gi|81814897|sp|O06978.1|YVCP_BACSU	Uncharacterized transcriptional regulatory protein yvcP	84.41	3	10
54	754	gi|129527|sp|P28820.1|PABB_BACSU	Para-aminobenzoate synthase component 1	81.9	3	10
55	755	gi|71648668|sp|P96622.1|ENDOA_BACSU	mRNA interferase EndoA	81.81	1	10
56	761	gi|281312486|sp|O32072.2|YTWF_BACSU	Uncharacterized protein ytwF	79.64	3	10
57	768	gi|1176951|sp|P45861.1|YWJA_BACSU	Uncharacterized ABC transporter ATP-binding protein YwjA	77.74	1	10
58	774	gi|585263|sp|P29252.2|HPPK_BACSU	2-amino-4-hydroxy-6-hydroxymethyldihydropteridine pyrophosphokinase	74.75	1	10
59	775	gi|586870|sp|P37540.1|HOLB_BACSU	DNA polymerase III subunit delta	74.57	2	10
60	783	gi|1724017|sp|P54607.1|YHCW_BACSU	Uncharacterized protein YhcW	72.41	2	10
61	785	gi|239938794|sp|P54608.2|YHCX_BACSU	UPF0012 hydrolase yhcX	72.22	2	10
62	788	gi|3915604|sp|P10725.2|ALR1_BACSU	Alanine racemase 1	71.67	2	10
63	795	gi|81341919|sp|O31661.1|KINE_BACSU	Sporulation kinase E	69.54	1	10
64	797	gi|1706577|sp|P55339.1|ECSA_BACSU	ABC-type transporter ATP-binding protein EcsA	69.15	3	10
65	803	gi|239938937|sp|P27206.4|SRFAA_BACSU	Surfactin synthase subunit 1	68.46	1	10
66	811	gi|1730983|sp|P54455.1|NADD_BACSU	Nicotinate-nucleotide adenylyltransferase	66.72	1	10
67	814	gi|251757275|sp|P54521.2|EX7L_BACSU	Exodeoxyribonuclease 7 large subunit	65.52	1	10
68	817	gi|81668544|sp|O05393.1|MCCA_BACSU	O-acetylserine dependent cystathionine beta-synthase	65.39	1	10
69	819	gi|1176915|sp|P42955.1|YSLB_BACSU	Uncharacterized protein yslB	65.04	2	10
70	822	gi|81342449|sp|O35004.1|YDJH_BACSU	UPF0603 protein ydjH	64.55	1	10
71	841	gi|1730943|sp|P54182.1|YPOP_BACSU	Uncharacterized HTH-type transcriptional regulator ypoP	61.41	2	10
72	843	gi|81818210|sp|P94439.1|YFIK_BACSU	Uncharacterized transcriptional regulatory protein yfiK	61.09	1	10
73	845	gi|239938857|sp|P42251.3|PPBD_BACSU	Alkaline phosphatase D	60.85	1	10
74	853	gi|131611|sp|P12039.1|PUR2_BACSU	Glycinamide ribonucleotide synthetase	58.68	1	10
75	867	gi|81637527|sp|O31584.1|YFHQ_BACSU	Probable A/G-specific adenine glycosylase YfhQ	56.08	1	10
76	872	gi|45645018|sp|P49851.2|YKHA_BACSU	Uncharacterized acyl-CoA thioester hydrolase YkhA	54.81	1	10
77	874	gi|131631|sp|P12046.1|PUR7_BACSU	Phosphoribosylaminoimidazole-succinocarboxamide synthase	54.44	2	10
78	875	gi|81342123|sp|O32049.1|YRZD_BACSU	Uncharacterized protein yrzD	54.35	1	10
79	876	gi|1730890|sp|P50734.1|MECA2_BACSU	Adapter protein mecA 2	54.15	1	10
80	877	gi|81815744|sp|O34641.1|YTRB_BACSU	ABC transporter ATP-binding protein YtrB	54.14	1	10
81	883	gi|30179821|sp|P70945.1|YITS_BACSU	DegV domain-containing protein yitS	53.07	1	10
82	884	gi|1730933|sp|P54156.1|YPLP_BACSU	Putative sigma L-dependent transcriptional regulator yplP	53.06	1	10
83	886	gi|586897|sp|P37568.1|CTSR_BACSU	Transcriptional regulator CtsR	52.68	2	10
84	901	gi|238054305|sp|O34453.2|NOSO_BACSU	Nitric oxide synthase oxygenase	50.04	1	10
85	902	gi|251757288|sp|P54383.2|ISPA_BACSU	Farnesyl diphosphate synthase	49.57	1	10
86	909	gi|729940|sp|P39805.1|LICT_BACSU	Transcription antiterminator LicT	47.41	2	10
87	915	gi|586865|sp|P37535.1|YAAN_BACSU	Uncharacterized protein yaaN	46.54	1	10
88	917	gi|81637528|sp|O31702.1|MOEB_BACSU	Sulfur carrier protein moaD adenylyltransferase	46.26	1	10
89	921	gi|238054343|sp|P54527.2|YQIK_BACSU	Uncharacterized protein yqiK	43.48	2	10
90	88	gi|1172909|sp|P45872.1|RF1_BACSU	Peptide chain release factor 1	760.48	15	2.22
91	273	gi|7674086|sp|O31714.1|K1PF_BACSU	1-phosphofructokinase	356.96	7	2.16
92	136	gi|6015001|sp|O34996.1|DPO1_BACSU	DNA polymerase I	601.25	15	1.97
93	98	gi|7404400|sp|P32727.2|NUSA_BACSU	Transcription elongation protein nusA	713.82	13	1.85
94	411	gi|254763394|sp|O31509.3|YEEI_BACSU	UPF0082 protein yeeI	233.08	4	1.77
95	137	gi|417328|sp|Q03523.1|MURE_BACSU	UDP-N-acetylmuramoyl-L-alanyl-D-glutamate--2,6-diaminopimelate ligase	600.67	10	1.72
96	216	gi|114169|sp|P20691.1|AROA_BACSU	3-phosphoshikimate 1-carboxyvinyltransferase	426.39	8	1.71
97	119	gi|251757267|sp|P54547.2|G6PD_BACSU	Glucose-6-phosphate 1-dehydrogenase	636.27	15	1.7
98	267	gi|81637778|sp|Q45494.1|YKRA_BACSU	Putative phosphatase YkrA	367.05	7	1.58
99	387	gi|1706650|sp|P54476.1|END4_BACSU	Probable endonuclease 4	254.87	6	1.58
100	535	gi|254807494|sp|O32117.2|YUTJ_BACSU	NADH dehydrogenase-like protein yutJ	167.1	5	1.58
101	630	gi|226694172|sp|P24137.3|OPPF_BACSU	Oligopeptide transport ATP-binding protein OppF	127.53	4	1.58
102	234	gi|7674453|sp|O32254.1|YVBT_BACSU	Uncharacterized protein yvbT	401.52	9	1.53
103	426	gi|239938870|sp|P46920.3|OPUAA_BACSU	Glycine betaine transport ATP-binding protein OpuAA	225.46	4	1.53
104	152	gi|239938758|sp|P42962.2|YCSE_BACSU	Uncharacterized protein YcsE	561.45	9	1.5
105	501	gi|81637741|sp|P94588.1|YWPF_BACSU	Uncharacterized protein ywpF	181.6	4	1.5
106	190	gi|1731061|sp|P54534.1|YQIW_BACSU	UPF0403 protein yqiW	482.12	7	1.47
107	205	gi|120327|sp|P23448.1|FLIG_BACSU	Flagellar motor switch protein FliG	454.95	9	1.43
108	157	gi|81341845|sp|O31489.2|YDCI_BACSU	Uncharacterized protein ydcI	553.24	14	1.42
109	312	gi|3025302|sp|O06974.1|YVCK_BACSU	UPF0052 protein yvcK	311.29	6	1.39
110	17	gi|120685|sp|P09124.2|G3P1_BACSU	Glyceraldehyde-3-phosphate dehydrogenase 1	1409.5	22	1.38
111	56	gi|251757345|sp|P54381.2|SYGB_BACSU	Glycyl-tRNA synthetase beta subunit	952.82	21	1.35
112	131	gi|732357|sp|P39610.1|PDXK_BACSU	Pyridoxine kinase	611.15	10	1.34
113	206	gi|1723296|sp|P50863.1|SALA_BACSU	Protein mrp homolog salA	453.53	9	1.31
114	308	gi|81342136|sp|O32078.1|YUAE_BACSU	Uncharacterized protein yuaE	315.89	6	1.29
115	121	gi|586064|sp|P37464.1|SYS_BACSU	Seryl-tRNA synthetase	634.58	10	1.24
116	108	gi|251757457|sp|Q01465.3|MREB_BACSU	Rod shape-determining protein mreB	668.05	13	1.2
117	242	gi|14278890|dbj|BAB58981.1|	flagellin	392.2	10	1.2
118	281	gi|81637599|sp|O34751.1|YLOV_BACSU	Uncharacterized protein yloV	344.19	6	1.2
119	40	gi|585415|sp|P37945.1|LON1_BACSU	Lon protease 1	1086.44	23	1.19
120	194	gi|238056737|sp|O34512.2|YFMM_BACSU	Uncharacterized ABC transporter ATP-binding protein YfmM	474.86	12	1.18
121	224	gi|124441840|gb|ABN11537.1|	ketopantoate hydroxymethyltransferase	414.02	8	1.17
122	389	gi|1731060|sp|P54529.1|YQIR_BACSU	Putative sigma L-dependent transcriptional regulator yqiR	254.34	6	1.17
123	90	gi|2829831|sp|P96612.1|DDL_BACSU	D-alanine--D-alanine ligase	743.61	13	1.16
124	111	gi|118704|sp|P05648.1|DNAA_BACSU	Chromosomal replication initiator protein DnaA	652.72	17	1.13
125	204	gi|1352421|sp|P23973.2|MENF_BACSU	Menaquinone-specific isochorismate synthase	457.75	9	1.08
126	251	gi|129021|sp|P20964.1|OBG_BACSU	GTPase obgE	383.77	6	1.06
127	382	gi|81637570|sp|O34496.1|YTPQ_BACSU	UPF0354 protein ytpQ	257.17	6	1.03
128	10	gi|586900|sp|P37571.1|CLPC_BACSU	Negative regulator of genetic competence ClpC/MecB	1546.58	30	1
129	91	gi|586060|sp|P37465.1|SYM_BACSU	Methionyl-tRNA synthetase	741.86	15	1
130	100	gi|3122885|sp|O32038.1|SYD_BACSU	Aspartyl-tRNA synthetase	704.44	14	1
131	135	gi|239938876|sp|P49849.3|MUTS_BACSU	DNA mismatch repair protein mutS	604.1	13	1
132	213	gi|118793|sp|P13267.2|DPO3_BACSU	DNA polymerase III polC-type	430.88	9	1
133	345	gi|729557|sp|P39574.1|GAL1_BACSU	Galactokinase	289.43	6	1
134	386	gi|3915867|sp|P94464.2|RSMB_BACSU	Ribosomal RNA small subunit methyltransferase B	254.91	6	1
135	416	gi|586885|sp|P37556.1|YABN_BACSU	Uncharacterized protein yabN	229.81	4	1
136	453	gi|81668817|sp|O06972.1|YVCI_BACSU	Uncharacterized Nudix hydrolase yvcI	212.49	4	1
137	474	gi|254763461|sp|P39576.5|ILVE2_BACSU	Branched-chain-amino-acid aminotransferase 2	200.2	4	1
138	491	gi|399775|sp|P31113.1|UBIE_BACSU	Demethylmenaquinone methyltransferase	188.37	3	1
139	559	gi|399378|sp|P31080.1|LEXA_BACSU	LexA repressor	153.12	4	1
140	584	gi|221272034|sp|O32232.2|EST_BACSU	Carboxylesterase	144.21	4	1
141	604	gi|81342180|sp|O32214.1|CYSJ_BACSU	Sulfite reductase [NADPH] flavoprotein alpha-component	139.55	2	1
142	611	gi|732341|sp|P39594.1|THIE_BACSU	Thiamine-phosphate pyrophosphorylase	137.34	2	1
143	640	gi|81342156|sp|O32125.1|YUTF_BACSU	Uncharacterized hydrolase yutF	123.85	2	1
144	659	gi|1730613|sp|P50618.1|NRDI_BACSU	Protein nrdI	114.63	3	1
145	725	gi|732334|sp|P39587.1|YWBD_BACSU	Putative ribosomal RNA large subunit methyltransferase YwbD	91.84	2	1
146	762	gi|251757308|sp|P05096.2|PRIM_BACSU	DNA primase	79.41	2	1
147	839	gi|140025|sp|P06567.1|DNAI_BACSU	Primosomal protein DnaI	61.52	2	1
