# Supplementary material for: Data set of proteomic analysis of food borne pathogens after treatment with the disinfectants based on pyridoxal oxime derivatives
Source: Data Brief. 2017 Sep 29;15:738–41. doi: 10.1016/j.dib.2017.09.060 (PMC5671409; doi:10.1016/j.dib.2017.09.060)
Supplement: Supplementary file 10 — Supplementary material [file mmc10.xlsx]

## Sheet: Sheet1
Table S9. List of complete up regulated proteins in B. subtilis after treatment with Drug 3
	Protein Group	Sequence Id	Sequence Name	Total Score	Total Peptides	Drug3 N-SC Log2 Relative Expression
1	177	gi|81342290|sp|O34313.1|NTPES_BACSU	Trifunctional nucleotide phosphoesterase protein YfkN	519.78	11	10
2	210	gi|21362597|sp|O07621.1|HEMAT_BACSU	Heme-based aerotactic transducer hemAT	432.3	7	10
3	231	gi|3123300|sp|P80880.3|TRXB_BACSU	Thioredoxin reductase	404.52	7	10
4	284	gi|239938906|sp|P09122.3|DPO3X_BACSU	DNA polymerase III subunit gamma/tau	340.05	8	10
5	288	gi|3183527|sp|P80240.4|GREA_BACSU	Transcription elongation factor greA	337.5	6	10
6	362	gi|251757402|sp|P94512.2|YSAA_BACSU	Putative uncharacterized hydrolase ysaA	272.97	4	10
7	366	gi|81669142|sp|O34599.2|ISCS1_BACSU	Putative cysteine desulfurase IscS 1	269.17	6	10
8	370	gi|135023|sp|P29141.1|SUBV_BACSU	Minor extracellular protease vpr	265.92	5	10
9	378	gi|81341840|sp|O31475.1|FENR1_BACSU	Ferredoxin--NADP reductase 1	260.93	4	10
10	392	gi|1169324|sp|P40871.2|DHBE_BACSU	2,3-dihydroxybenzoate-AMP ligase	252.02	4	10
11	429	gi|81815571|sp|O32229.1|YVAG_BACSU	Uncharacterized oxidoreductase yvaG	224.78	4	10
12	459	gi|81637635|sp|O35033.1|COABC_BACSU	DNA/pantothenate metabolism flavoprotein	209.27	5	10
13	473	gi|135725|sp|P25811.1|MNME_BACSU	tRNA modification GTPase MnmE	200.31	5	10
14	488	gi|281312448|sp|C0SP86.1|SFTA_BACSU	DNA translocase sftA	190.29	5	10
15	503	gi|3915517|sp|O31803.1|YNCM_BACSU	Uncharacterized protein yncM	180.75	2	10
16	509	gi|2506577|sp|Q04385.2|YGXA_BACSU	Uncharacterized protein ygxA	178.93	5	10
17	526	gi|732388|sp|P39157.1|YWLG_BACSU	UPF0340 protein ywlG	172.42	2	10
18	540	gi|3914084|sp|P94545.2|MUTS2_BACSU	MutS2 protein	163.83	3	10
19	541	gi|6016158|sp|P80876.3|GS18_BACSU	General stress protein 18	163.11	4	10
20	545	gi|81637520|sp|O31571.1|YFHC_BACSU	Putative NAD(P)H nitroreductase yfhC	160.49	4	10
21	548	gi|6094257|sp|O34635.1|SDHB_BACSU	L-serine deaminase	158.77	3	10
22	549	gi|251757501|sp|P13792.4|PHOP_BACSU	Alkaline phosphatase synthesis transcriptional regulatory protein phoP	158.33	3	10
23	558	gi|61213840|sp|O05251.1|MALR_BACSU	Transcriptional regulatory protein malR	153.66	4	10
24	567	gi|464794|sp|P35149.1|SP4A_BACSU	Stage IV sporulation protein A	149.94	3	10
25	569	gi|6166145|sp|O34623.1|DPO3A_BACSU	DNA polymerase III subunit alpha	149.21	3	10
26	575	gi|585341|sp|Q08429.1|KAPB_BACSU	Kinase-associated lipoprotein B	147.13	3	10
27	581	gi|1709569|sp|P52998.1|PANC_BACSU	Pantothenate synthetase	145.22	4	10
28	593	gi|586901|sp|P37572.1|RADA_BACSU	DNA repair protein RadA homolog	142.52	3	10
29	603	gi|81637554|sp|O34357.1|YTPP_BACSU	Thioredoxin-like protein ytpP	139.62	4	10
30	612	gi|221222999|sp|O31534.2|YETG_BACSU	Putative monooxygenase yetG	135.73	3	10
31	616	gi|226693594|sp|P94559.2|YSNB_BACSU	Putative metallophosphoesterase ysnB	133.66	3	10
32	626	gi|281312484|sp|C0SPB0.1|YTCI_BACSU	Uncharacterized acyl--CoA ligase YtcI	128.17	4	10
33	632	gi|34395971|sp|P54575.2|RIBC_BACSU	Riboflavin biosynthesis protein ribC	126.9	3	10
34	638	gi|586871|sp|P37541.1|YAAT_BACSU	Stage 0 sporulation protein yaaT	125.02	3	10
35	641	gi|116957|sp|P14016.1|COTE_BACSU	Spore coat protein E	123.82	2	10
36	644	gi|81341898|sp|O31629.1|YJCG_BACSU	UPF0477 protein yjcG	122.42	3	10
37	648	gi|1709688|sp|P54154.1|MSRA_BACSU	Peptide methionine sulfoxide reductase MsrA	120.67	2	10
38	657	gi|1730031|sp|P50842.1|KDUD_BACSU	2-dehydro-3-deoxy-D-gluconate 5-dehydrogenase	115.14	2	10
39	660	gi|3121979|sp|O07597.1|DAAA_BACSU	D-alanine aminotransferase	114.32	3	10
40	663	gi|81669948|sp|P71039.1|MTA_BACSU	HTH-type transcriptional activator mta	111.93	2	10
41	673	gi|135188|sp|P21656.2|SYW_BACSU	Tryptophanyl-tRNA synthetase	106.86	2	10
42	677	gi|18202538|sp|Q45549.2|NRDR_BACSU	Transcriptional repressor NrdR	105.22	3	10
43	681	gi|81637522|sp|O31578.1|YFHJ_BACSU	Uncharacterized protein yfhJ	103.78	2	10
44	683	gi|3122900|sp|O32039.1|SYH_BACSU	Histidyl-tRNA synthetase	103.75	3	10
45	687	gi|1731006|sp|P54475.1|CSHB_BACSU	DEAD-box ATP-dependent RNA helicase CshB	102.95	2	10
46	693	gi|586868|sp|P37538.1|YAAQ_BACSU	Uncharacterized protein yaaQ	101.03	3	10
47	695	gi|81815710|sp|O34564.1|YKUU_BACSU	Thioredoxin-like protein ykuU	100.77	2	10
48	698	gi|81637698|sp|P94389.1|YCGL_BACSU	Uncharacterized protein ycgL	100	3	10
49	703	gi|1730911|sp|P54169.1|YPGR_BACSU	Uncharacterized protein ypgR	98.63	3	10
50	704	gi|18201942|sp|O05220.1|YWRF_BACSU	Uncharacterized protein ywrF	98.38	2	10
51	705	gi|81637545|sp|O34305.1|YTOQ_BACSU	Uncharacterized protein ytoQ	98.32	2	10
52	706	gi|81637633|sp|O35008.1|YTQA_BACSU	Putative protein ytqA	98.2	3	10
53	707	gi|1169717|sp|P46908.1|FNR_BACSU	Anaerobic regulatory protein	97.61	2	10
54	709	gi|81637492|sp|O07624.1|YWIB_BACSU	Uncharacterized beta-barrel protein ywiB	97.4	1	10
55	712	gi|586858|sp|P37528.1|PDXT_BACSU	Glutamine amidotransferase subunit pdxT	96.09	2	10
56	726	gi|1171662|sp|P42436.1|NASE_BACSU	Assimilatory nitrite reductase [NAD(P)H] small subunit	91.41	2	10
57	729	gi|6225234|sp|O34476.1|CYSM_BACSU	O-acetylserine sulfhydrylase	89.33	1	10
58	733	gi|251757459|sp|P54167.3|META_BACSU	Homoserine O-succinyltransferase	88.51	3	10
59	739	gi|81341889|sp|O31610.1|YJBL_BACSU	UPF0738 protein yjbL	86.75	1	10
60	754	gi|129527|sp|P28820.1|PABB_BACSU	Para-aminobenzoate synthase component 1	81.9	3	10
61	756	gi|3025092|sp|P94424.1|NFRA2_BACSU	NAD(P)H-dependent nitro/flavin reductase	81.34	1	10
62	761	gi|281312486|sp|O32072.2|YTWF_BACSU	Uncharacterized protein ytwF	79.64	3	10
63	775	gi|586870|sp|P37540.1|HOLB_BACSU	DNA polymerase III subunit delta	74.57	2	10
64	778	gi|81832357|sp|Q796Y8.1|BCP_BACSU	Thioredoxin reductase	73.08	2	10
65	779	gi|13633974|sp|O32264.1|TKRA_BACSU	Probable 2-ketogluconate reductase	72.84	1	10
66	783	gi|1724017|sp|P54607.1|YHCW_BACSU	Uncharacterized protein YhcW	72.41	2	10
67	784	gi|585473|sp|P37958.1|MECA1_BACSU	Adapter protein mecA 1	72.25	1	10
68	785	gi|239938794|sp|P54608.2|YHCX_BACSU	UPF0012 hydrolase yhcX	72.22	2	10
69	788	gi|3915604|sp|P10725.2|ALR1_BACSU	Alanine racemase 1	71.67	2	10
70	790	gi|116955|sp|P07790.1|COTC_BACSU	Spore coat protein C	71.27	2	10
71	797	gi|1706577|sp|P55339.1|ECSA_BACSU	ABC-type transporter ATP-binding protein EcsA	69.15	3	10
72	811	gi|1730983|sp|P54455.1|NADD_BACSU	Nicotinate-nucleotide adenylyltransferase	66.72	1	10
73	813	gi|32699869|sp|O31556.1|YFJC_BACSU	Uncharacterized protein yfjC	66.29	1	10
74	817	gi|81668544|sp|O05393.1|MCCA_BACSU	O-acetylserine dependent cystathionine beta-synthase	65.39	1	10
75	818	gi|1169302|sp|P45743.1|DHBB_BACSU	Isochorismatase	65.28	1	10
76	819	gi|1176915|sp|P42955.1|YSLB_BACSU	Uncharacterized protein yslB	65.04	2	10
77	845	gi|239938857|sp|P42251.3|PPBD_BACSU	Alkaline phosphatase D	60.85	1	10
78	849	gi|732366|sp|P39620.1|GERQ_BACSU	Spore coat protein gerQ	59.7	1	10
79	852	gi|1706782|sp|P50727.2|FER_BACSU	Ferredoxin	59.33	1	10
80	860	gi|251757477|sp|P39071.3|DHBA_BACSU	2,3-dihydro-2,3-dihydroxybenzoate dehydrogenase	57.49	1	10
81	862	gi|251757310|sp|P54530.2|PTB_BACSU	Probable phosphate butyryltransferase	57.11	2	10
82	864	gi|6648065|sp|P19582.2|DHOM_BACSU	Homoserine dehydrogenase	56.67	1	10
83	876	gi|1730890|sp|P50734.1|MECA2_BACSU	Adapter protein mecA 2	54.15	1	10
84	898	gi|81637724|sp|P94520.1|YSDB_BACSU	Sigma-w pathway protein ysdB	50.5	2	10
85	899	gi|239938718|sp|P25151.2|SYY2_BACSU	Tyrosyl-tRNA synthetase 2	50.42	1	10
86	901	gi|238054305|sp|O34453.2|NOSO_BACSU	Nitric oxide synthase oxygenase	50.04	1	10
87	911	gi|239938762|sp|P96575.2|YDAB_BACSU	Putative acyl--CoA ligase YdaB	47.07	1	10
88	915	gi|586865|sp|P37535.1|YAAN_BACSU	Uncharacterized protein yaaN	46.54	1	10
89	918	gi|81637533|sp|O31717.1|YKPB_BACSU	Uncharacterized oxidoreductase ykpB	45.7	1	10
90	919	gi|1731038|sp|P54507.1|COTN_BACSU	Spore coat-associated protein N	45.61	1	10
91	921	gi|238054343|sp|P54527.2|YQIK_BACSU	Uncharacterized protein yqiK	43.48	2	10
92	136	gi|6015001|sp|O34996.1|DPO1_BACSU	DNA polymerase I	601.25	15	2.3
93	234	gi|7674453|sp|O32254.1|YVBT_BACSU	Uncharacterized protein yvbT	401.52	9	2.29
94	476	gi|239938894|sp|P39812.3|GLTA_BACSU	Glutamate synthase [NADPH] large chain	198.18	5	2
95	137	gi|417328|sp|Q03523.1|MURE_BACSU	UDP-N-acetylmuramoyl-L-alanyl-D-glutamate--2,6-diaminopimelate ligase	600.67	10	1.97
96	273	gi|7674086|sp|O31714.1|K1PF_BACSU	1-phosphofructokinase	356.96	7	1.97
97	345	gi|729557|sp|P39574.1|GAL1_BACSU	Galactokinase	289.43	6	1.88
98	152	gi|239938758|sp|P42962.2|YCSE_BACSU	Uncharacterized protein YcsE	561.45	9	1.87
99	248	gi|728788|sp|P39062.1|ACSA_BACSU	Acetyl-coenzyme A synthetase	389.3	11	1.83
100	413	gi|81342401|sp|O34812.1|YFMJ_BACSU	Putative NADP-dependent oxidoreductase yfmJ	232.73	5	1.83
101	216	gi|114169|sp|P20691.1|AROA_BACSU	3-phosphoshikimate 1-carboxyvinyltransferase	426.39	8	1.72
102	356	gi|37999917|sp|O06006.2|YRAA_BACSU	Putative cysteine protease yraA	281.39	6	1.72
103	238	gi|3915914|sp|P54423.2|WPRA_BACSU	Cell wall-associated protease	397.15	7	1.67
104	583	gi|251757426|sp|P39839.3|YUXL_BACSU	Uncharacterized peptidase yuxL	144.45	3	1.58
105	611	gi|732341|sp|P39594.1|THIE_BACSU	Thiamine-phosphate pyrophosphorylase	137.34	2	1.58
106	493	gi|141397|sp|P14802.2|YOXD_BACSU	Uncharacterized oxidoreductase yoxD	186.25	5	1.53
107	88	gi|1172909|sp|P45872.1|RF1_BACSU	Peptide chain release factor 1	760.48	15	1.5
108	381	gi|239938656|sp|O07610.2|LCFB_BACSU	Long-chain-fatty-acid--CoA ligase	257.42	6	1.5
109	482	gi|134742|sp|P06628.1|SP0F_BACSU	Sporulation initiation phosphotransferase F	195.42	4	1.5
110	308	gi|81342136|sp|O32078.1|YUAE_BACSU	Uncharacterized protein yuaE	315.89	6	1.44
111	411	gi|254763394|sp|O31509.3|YEEI_BACSU	UPF0082 protein yeeI	233.08	4	1.39
112	190	gi|1731061|sp|P54534.1|YQIW_BACSU	UPF0403 protein yqiW	482.12	7	1.33
113	246	gi|7673970|sp|O32253.1|CGGR_BACSU	Central glycolytic genes regulator	390.18	10	1.3
114	275	gi|1730033|sp|P50843.1|KDUI_BACSU	4-deoxy-L-threo-5-hexosulose-uronate ketol-isomerase	354.74	7	1.29
115	481	gi|116903|sp|P14204.1|CMPA_BACSU	Transcriptional regulatory protein ComA	195.92	4	1.29
116	119	gi|251757267|sp|P54547.2|G6PD_BACSU	Glucose-6-phosphate 1-dehydrogenas	636.27	15	1.27
117	98	gi|7404400|sp|P32727.2|NUSA_BACSU	Transcription elongation protein nusA	713.82	13	1.24
118	157	gi|81341845|sp|O31489.2|YDCI_BACSU	Uncharacterized protein ydcI	553.24	14	1.24
119	518	gi|1707988|sp|P54716.1|GLVA_BACSU	Maltose-6'-phosphate glucosidase	176.58	4	1.2
120	92	gi|1730252|sp|P54482.1|ISPG_BACSU	4-hydroxy-3-methylbut-2-en-1-yl diphosphate synthase	731.78	12	1.19
121	287	gi|224458674|gb|ACN43200.1|	DNA gyrase subunit A	337.91	9	1.16
122	314	gi|259710472|sp|C0SPA7.1|YUKB_BACSU	Ftsk domain-containing protein yukB	309.79	8	1.16
123	501	gi|81637741|sp|P94588.1|YWPF_BACSU	Uncharacterized protein ywpF	181.6	4	1.16
124	40	gi|585415|sp|P37945.1|LON1_BACSU	Lon protease 1	1086.44	23	1.08
125	405	gi|81342383|sp|O34743.1|YLBA_BACSU	Uncharacterized protein ylbA	240.81	5	1.07
126	483	gi|239938934|sp|P21469.4|RS7_BACSU	30S ribosomal protein S7	194.84	4	1.06
127	250	gi|81669039|sp|O32177.1|FADA_BACSU	3-ketoacyl-CoA thiolase	385.73	6	1.05
128	206	gi|1723296|sp|P50863.1|SALA_BACSU	Protein mrp homolog salA	453.53	9	1.04
129	56	gi|251757345|sp|P54381.2|SYGB_BACSU	Glycyl-tRNA synthetase beta subunit	952.82	21	1.02
130	286	gi|239938711|sp|P71088.2|SP0M_BACSU	Sporulation-control protein spo0M	339.83	5	1.02
131	95	gi|81342166|sp|O32165.1|SUFD_BACSU	FeS cluster assembly protein sufD	725.31	16	1
132	400	gi|586808|sp|P37478.1|YYCF_BACSU	Transcriptional regulatory protein yycF	243.22	6	1
133	457	gi|113009|sp|P08874.1|ABRB_BACSU	Transition state regulatory protein AbrB	210.65	4	1
134	546	gi|254763288|sp|P37469.2|DNAC_BACSU	Replicative DNA helicase	160.22	4	1
135	563	gi|81342119|sp|O32044.1|RECJ_BACSU	Single-stranded-DNA-specific exonuclease recJ	152.1	4	1
136	592	gi|129288|sp|P08164.5|NADE_BACSU	NH(3)-dependent NAD(+) synthetase	142.56	2	1
137	654	gi|81342193|sp|O32259.1|LUTC_BACSU	Lactate utilization protein C	116.83	3	1
138	669	gi|3122218|sp|O34483.3|HPRK_BACSU	HPr kinase/phosphorylase	108.51	2	1
139	684	gi|239938628|sp|P23449.2|FLIH_BACSU	Probable flagellar assembly protein fliH	103.65	3	1
140	685	gi|221272027|sp|Q45597.2|F16PC_BACSU	Fructose-1,6-bisphosphatase class 3	103.04	4	1
141	711	gi|57013124|sp|O07542.1|YHEA_BACSU	UPF0342 protein yheA	96.24	1	1
142	735	gi|81555758|sp|O07607.1|YHFI_BACSU	Uncharacterized protein yhfI	88.3	3	1
143	805	gi|134491|sp|P17904.1|RSBW_BACSU	Serine-protein kinase rsbW	68.33	2	1
144	809	gi|7404347|sp|P24011.2|COX2_BACSU	Cytochrome c oxidase subunit 2	67.32	2	1
145	821	gi|239938785|sp|O34468.2|YLBP_BACSU	Uncharacterized N-acetyltransferase ylbP	64.69	2	1
