# Supplementary material for: Data set of proteomic analysis of food borne pathogens after treatment with the disinfectants based on pyridoxal oxime derivatives
Source: Data Brief. 2017 Sep 29;15:738–41. doi: 10.1016/j.dib.2017.09.060 (PMC5671409; doi:10.1016/j.dib.2017.09.060)
Supplement: Supplementary file 11 — Supplementary material [file mmc11.xlsx]

## Sheet: Sheet1
Table S10. List of complete up regulated proteins in B. subtilis after treatment with Drug 4
	Protein Group	Sequence Id	Sequence Name	Total Score	Total Peptides	Drug4 N-SC Log2 Relative Expression
1	210	gi|21362597|sp|O07621.1|HEMAT_BACSU	Heme-based aerotactic transducer hemAT	432.3	7	10
2	231	gi|3123300|sp|P80880.3|TRXB_BACSU	Thioredoxin reductase	404.52	7	10
3	278	gi|251757315|sp|P12048.2|PUR9_BACSU	Bifunctional purine biosynthesis protein purH	347.3	6	10
4	284	gi|239938906|sp|P09122.3|DPO3X_BACSU	DNA polymerase III subunit gamma/tau	340.05	8	10
5	362	gi|251757402|sp|P94512.2|YSAA_BACSU	Putative uncharacterized hydrolase ysaA	272.97	4	10
6	366	gi|81669142|sp|O34599.2|ISCS1_BACSU	Putative cysteine desulfurase IscS 1	269.17	6	10
7	370	gi|135023|sp|P29141.1|SUBV_BACSU	Minor extracellular protease vpr	265.92	5	10
8	378	gi|81341840|sp|O31475.1|FENR1_BACSU	Ferredoxin--NADP reductase 1	260.93	4	10
9	392	gi|1169324|sp|P40871.2|DHBE_BACSU	2,3-dihydroxybenzoate-AMP ligase	252.02	4	10
10	429	gi|81815571|sp|O32229.1|YVAG_BACSU	Uncharacterized oxidoreductase yvaG	224.78	4	10
11	454	gi|1730990|sp|P54462.1|YQEV_BACSU	Putative methylthiotransferase yqeV	211.66	4	10
12	459	gi|81637635|sp|O35033.1|COABC_BACSU	Probable coenzyme A biosynthesis bifunctional protein CoaBC	209.27	5	10
13	473	gi|135725|sp|P25811.1|MNME_BACSU	tRNA modification GTPase MnmE	200.31	5	10
14	488	gi|281312448|sp|C0SP86.1|SFTA_BACSU	DNA translocase sftA	190.29	5	10
15	499	gi|254763459|sp|P23479.5|SBCD_BACSU	Nuclease sbcCD subunit D	183.48	3	10
16	526	gi|732388|sp|P39157.1|YWLG_BACSU	UPF0340 protein ywlG	172.42	2	10
17	540	gi|3914084|sp|P94545.2|MUTS2_BACSU	MutS2 protein	163.83	3	10
18	544	gi|1175028|sp|P42085.1|XPT_BACSU	Xanthine phosphoribosyltransferase	160.53	2	10
19	549	gi|251757501|sp|P13792.4|PHOP_BACSU	Alkaline phosphatase synthesis transcriptional regulatory protein phoP	158.33	3	10
20	551	gi|239938622|sp|O31753.2|DXR_BACSU	1-deoxy-D-xylulose 5-phosphate reductoisomerase	157.62	5	10
21	558	gi|61213840|sp|O05251.1|MALR_BACSU	Transcriptional regulatory protein malR	153.66	4	10
22	569	gi|6166145|sp|O34623.1|DPO3A_BACSU	DNA polymerase III subunit alpha	149.21	3	10
23	575	gi|585341|sp|Q08429.1|KAPB_BACSU	Kinase-associated lipoprotein B	147.13	3	10
24	581	gi|1709569|sp|P52998.1|PANC_BACSU	Pantothenate synthetase	145.22	4	10
25	593	gi|586901|sp|P37572.1|RADA_BACSU	DNA repair protein RadA homolog	142.52	3	10
26	607	gi|81345900|sp|P96499.1|YVHJ_BACSU	Putative transcriptional regulator yvhJ	137.98	2	10
27	612	gi|221222999|sp|O31534.2|YETG_BACSU	Putative monooxygenase yetG	135.73	3	10
28	626	gi|281312484|sp|C0SPB0.1|YTCI_BACSU	Uncharacterized acyl--CoA ligase YtcI	128.17	4	10
29	632	gi|34395971|sp|P54575.2|RIBC_BACSU	Riboflavin biosynthesis protein ribC	126.9	3	10
30	633	gi|251757438|sp|Q05873.3|SYV_BACSU	Valyl-tRNA synthetase	126.53	5	10
31	635	gi|81637566|sp|O34441.1|YLOC_BACSU	UPF0701 protein yloC	126.05	3	10
32	638	gi|586871|sp|P37541.1|YAAT_BACSU	Stage 0 sporulation protein yaaT	125.02	3	10
33	644	gi|81341898|sp|O31629.1|YJCG_BACSU	UPF0477 protein yjcG	122.42	3	10
34	648	gi|1709688|sp|P54154.1|MSRA_BACSU	Peptide methionine sulfoxide reductase MsrA	120.67	2	10
35	660	gi|3121979|sp|O07597.1|DAAA_BACSU	D-alanine aminotransferase	114.32	3	10
36	666	gi|7404378|sp|P71019.2|FABD_BACSU	Malonyl CoA-acyl carrier protein transacylase	110.48	1	10
37	673	gi|135188|sp|P21656.2|SYW_BACSU	Tryptophanyl-tRNA synthetase	106.86	2	10
38	677	gi|18202538|sp|Q45549.2|NRDR_BACSU	Transcriptional repressor NrdR	105.22	3	10
39	678	gi|6647707|sp|O34925.1|DEOD_BACSU	Purine nucleoside phosphorylase deoD-type	104.82	2	10
40	683	gi|3122900|sp|O32039.1|SYH_BACSU	Histidyl-tRNA synthetase	103.75	3	10
41	690	gi|81637458|sp|O05236.2|YUGG_BACSU	Uncharacterized HTH-type transcriptional regulator yugG	102.77	3	10
42	698	gi|81637698|sp|P94389.1|YCGL_BACSU	Uncharacterized protein ycgL	100	3	10
43	701	gi|239938765|sp|P94474.2|YEAC_BACSU	Uncharacterized protein yeaC	99.51	1	10
44	704	gi|18201942|sp|O05220.1|YWRF_BACSU	Uncharacterized protein ywrF	98.38	2	10
45	705	gi|81637545|sp|O34305.1|YTOQ_BACSU	Uncharacterized protein ytoQ	98.32	2	10
46	706	gi|81637633|sp|O35008.1|YTQA_BACSU	Putative protein ytqA	98.2	3	10
47	709	gi|81637492|sp|O07624.1|YWIB_BACSU	Uncharacterized beta-barrel protein ywiB	97.4	1	10
48	712	gi|586858|sp|P37528.1|PDXT_BACSU	Glutamine amidotransferase subunit pdxT	96.09	2	10
49	718	gi|20138874|sp|O34627.1|PHOT_BACSU	Blue-light photoreceptor	93.75	2	10
50	726	gi|1171662|sp|P42436.1|NASE_BACSU	Assimilatory nitrite reductase [NAD(P)H] small subunit	91.41	2	10
51	729	gi|6225234|sp|O34476.1|CYSM_BACSU	Probable cysteine synthase	89.33	1	10
52	733	gi|251757459|sp|P54167.3|META_BACSU	Homoserine O-succinyltransferase	88.51	3	10
53	739	gi|81341889|sp|O31610.1|YJBL_BACSU	UPF0738 protein yjbL	86.75	1	10
54	744	gi|81814897|sp|O06978.1|YVCP_BACSU	Uncharacterized transcriptional regulatory protein yvcP	84.41	3	10
55	754	gi|129527|sp|P28820.1|PABB_BACSU	Para-aminobenzoate synthase component 1	81.9	3	10
56	755	gi|71648668|sp|P96622.1|ENDOA_BACSU	mRNA interferase EndoA	81.81	1	10
57	764	gi|229890263|sp|O34969.2|YFJR_BACSU	Uncharacterized oxidoreductase yfjR	79.02	1	10
58	766	gi|3123254|sp|P54617.3|PSPA_BACSU	Phage shock protein A homolog	78.1	1	10
59	774	gi|585263|sp|P29252.2|HPPK_BACSU	2-amino-4-hydroxy-6-hydroxymethyldihydropteridine pyrophosphokinase	74.75	1	10
60	775	gi|586870|sp|P37540.1|HOLB_BACSU	DNA polymerase III subunit delta	74.57	2	10
61	779	gi|13633974|sp|O32264.1|TKRA_BACSU	Probable 2-ketogluconate reductase	72.84	1	10
62	783	gi|1724017|sp|P54607.1|YHCW_BACSU	Uncharacterized protein YhcW	72.41	2	10
63	784	gi|585473|sp|P37958.1|MECA1_BACSU	Adapter protein mecA 1	72.25	1	10
64	788	gi|3915604|sp|P10725.2|ALR1_BACSU	Alanine racemase 1	71.67	2	10
65	797	gi|1706577|sp|P55339.1|ECSA_BACSU	ABC-type transporter ATP-binding protein EcsA	69.15	3	10
66	802	gi|586879|sp|P37550.1|ISPE_BACSU	4-diphosphocytidyl-2-C-methyl-D-erythritol kinase	68.59	1	10
67	803	gi|239938937|sp|P27206.4|SRFAA_BACSU	Surfactin synthase subunit 1	68.46	1	10
68	814	gi|251757275|sp|P54521.2|EX7L_BACSU	Exodeoxyribonuclease 7 large subunit	65.52	1	10
69	817	gi|81668544|sp|O05393.1|MCCA_BACSU	O-acetylserine dependent cystathionine beta-synthase	65.39	1	10
70	822	gi|81342449|sp|O35004.1|YDJH_BACSU	UPF0603 protein ydjH	64.55	1	10
71	843	gi|81818210|sp|P94439.1|YFIK_BACSU	Uncharacterized transcriptional regulatory protein yfiK	61.09	1	10
72	845	gi|239938857|sp|P42251.3|PPBD_BACSU	Alkaline phosphatase D	60.85	1	10
73	852	gi|1706782|sp|P50727.2|FER_BACSU	Ferredoxin	59.33	1	10
74	853	gi|131611|sp|P12039.1|PUR2_BACSU	Phosphoribosylglycinamide synthetase	58.68	1	10
75	872	gi|45645018|sp|P49851.2|YKHA_BACSU	Uncharacterized acyl-CoA thioester hydrolase YkhA	54.81	1	10
76	874	gi|131631|sp|P12046.1|PUR7_BACSU	Phosphoribosylaminoimidazole-succinocarboxamide synthase	54.44	2	10
77	875	gi|81342123|sp|O32049.1|YRZD_BACSU	Uncharacterized protein yrzD	54.35	1	10
78	876	gi|1730890|sp|P50734.1|MECA2_BACSU	Adapter protein mecA 2	54.15	1	10
79	877	gi|81815744|sp|O34641.1|YTRB_BACSU	ABC transporter ATP-binding protein YtrB	54.14	1	10
80	896	gi|118334|sp|P21885.2|SPEA_BACSU	Arginine decarboxylase	50.81	1	10
81	901	gi|238054305|sp|O34453.2|NOSO_BACSU	Nitric oxide synthase oxygenase	50.04	1	10
82	902	gi|251757288|sp|P54383.2|ISPA_BACSU	Farnesyl diphosphate synthase	49.57	1	10
83	909	gi|729940|sp|P39805.1|LICT_BACSU	Transcription antiterminator LicT	47.41	2	10
84	921	gi|238054343|sp|P54527.2|YQIK_BACSU	Uncharacterized protein yqiK	43.48	2	10
85	136	gi|6015001|sp|O34996.1|DPO1_BACSU	DNA polymerase I	601.25	15	2.3
86	88	gi|1172909|sp|P45872.1|RF1_BACSU	Peptide chain release factor 1	760.48	15	2.29
87	137	gi|417328|sp|Q03523.1|MURE_BACSU	UDP-N-acetylmuramoyl-L-alanyl-D-glutamate--2,6-diaminopimelate ligase	600.67	10	2.16
88	91	gi|586060|sp|P37465.1|SYM_BACSU	Methionyl-tRNA synthetase	741.86	15	1.98
89	98	gi|7404400|sp|P32727.2|NUSA_BACSU	Transcription elongation protein nusA	713.82	13	1.86
90	119	gi|251757267|sp|P54547.2|G6PD_BACSU	Glucose-6-phosphate 1-dehydrogenase	636.27	15	1.86
91	191	gi|3183519|sp|P39815.2|TRMFO_BACSU	Methylenetetrahydrofolate--tRNA-(uracil-5-)-methyltransferase TrmF	480.41	9	1.81
92	501	gi|81637741|sp|P94588.1|YWPF_BACSU	Uncharacterized protein ywpF	181.6	4	1.79
93	206	gi|1723296|sp|P50863.1|SALA_BACSU	Protein mrp homolog salA	453.53	9	1.78
94	194	gi|238056737|sp|O34512.2|YFMM_BACSU	Uncharacterized ABC transporter ATP-binding protein YfmM	474.86	12	1.77
95	330	gi|584926|sp|P37599.1|CHEV_BACSU	Chemotaxis protein CheV	298.76	6	1.77
96	56	gi|251757345|sp|P54381.2|SYGB_BACSU	Glycyl-tRNA synthetase beta subunit	952.82	21	1.74
97	152	gi|239938758|sp|P42962.2|YCSE_BACSU	Uncharacterized protein YcsE	561.45	9	1.72
98	234	gi|7674453|sp|O32254.1|YVBT_BACSU	Uncharacterized protein yvbT	401.52	9	1.72
99	216	gi|114169|sp|P20691.1|AROA_BACSU	3-phosphoshikimate 1-carboxyvinyltransferase	426.39	8	1.67
100	411	gi|254763394|sp|O31509.3|YEEI_BACSU	UPF0082 protein yeeI	233.08	4	1.67
101	121	gi|586064|sp|P37464.1|SYS_BACSU	Seryl-tRNA synthetase	634.58	10	1.64
102	314	gi|259710472|sp|C0SPA7.1|YUKB_BACSU	Ftsk domain-containing protein yukB	309.79	8	1.58
103	387	gi|1706650|sp|P54476.1|END4_BACSU	Endonuclease IV	254.87	6	1.58
104	439	gi|251757317|sp|P12042.2|PURL_BACSU	Phosphoribosylformylglycinamidine synthase 2	218.91	5	1.58
105	659	gi|1730613|sp|P50618.1|NRDI_BACSU	Protein nrdI	114.63	3	1.58
106	345	gi|729557|sp|P39574.1|GAL1_BACSU	Galactokinase	289.43	6	1.5
107	384	gi|239938821|sp|P55342.3|YLLA_BACSU	UPF0747 protein yllA	255.77	5	1.5
108	17	gi|120685|sp|P09124.2|G3P1_BACSU	Glyceraldehyde-3-phosphate dehydrogenase 1	1409.5	22	1.45
109	178	gi|134039178|sp|P96614.2|CSHA_BACSU	DEAD-box ATP-dependent RNA helicase CshA	509.16	8	1.43
110	261	gi|81342116|sp|O32034.1|YRRO_BACSU	Uncharacterized protease yrrO	370.19	9	1.42
111	131	gi|732357|sp|P39610.1|PDXK_BACSU	Pyridoxine kinase	611.15	10	1.34
112	246	gi|7673970|sp|O32253.1|CGGR_BACSU	Central glycolytic genes regulator	390.18	10	1.33
113	273	gi|7674086|sp|O31714.1|K1PF_BACSU	1-phosphofructokinase	356.96	7	1.33
114	426	gi|239938870|sp|P46920.3|OPUAA_BACSU	Glycine betaine transport ATP-binding protein OpuAA	225.46	4	1.3
115	205	gi|120327|sp|P23448.1|FLIG_BACSU	Flagellar motor switch protein FliG	454.95	9	1.29
116	213	gi|118793|sp|P13267.2|DPO3_BACSU	DNA polymerase III polC-type	430.88	9	1.29
117	386	gi|3915867|sp|P94464.2|RSMB_BACSU	Ribosomal RNA small subunit methyltransferase B	254.91	6	1.29
118	491	gi|399775|sp|P31113.1|UBIE_BACSU	Demethylmenaquinone methyltransferase	188.37	3	1.29
119	521	gi|239938679|sp|Q45066.2|PARC_BACSU	DNA topoisomerase 4 subunit A	175.02	3	1.29
120	535	gi|254807494|sp|O32117.2|YUTJ_BACSU	NADH dehydrogenase-like protein yutJ	167.1	5	1.29
121	108	gi|251757457|sp|Q01465.3|MREB_BACSU	Rod shape-determining protein mreB	668.05	13	1.26
122	90	gi|2829831|sp|P96612.1|DDL_BACSU	D-alanine--D-alanine ligase	743.61	13	1.22
123	631	gi|81342306|sp|O34394.1|YJJA_BACSU	Uncharacterized protein yjjA	127.45	3	1.2
124	100	gi|3122885|sp|O32038.1|SYD_BACSU	Aspartyl-tRNA synthetase	704.44	14	1.18
125	497	gi|81342117|sp|O32035.1|YRRN_BACSU	Uncharacterized protease yrrN	184.36	4	1.16
126	93	gi|3123292|sp|P17922.2|SYFB_BACSU	Phenylalanyl-tRNA synthetase beta chain	730.63	13	1.15
127	159	gi|3183540|sp|P40778.2|MURC_BACSU	UDP-N-acetylmuramoyl-L-alanine synthetase	548.18	9	1.15
128	190	gi|1731061|sp|P54534.1|YQIW_BACSU	UPF0403 protein yqiW	482.12	7	1.14
129	10	gi|586900|sp|P37571.1|CLPC_BACSU	Negative regulator of genetic competence ClpC/MecB	1546.58	30	1.12
130	163	gi|238054396|sp|P80860.4|G6PI_BACSU	Glucose-6-phosphate isomerase	545.54	9	1.12
131	309	gi|466195|sp|P35164.1|RESE_BACSU	Sensor histidine kinase resE	314.38	6	1.08
132	400	gi|586808|sp|P37478.1|YYCF_BACSU	Transcriptional regulatory protein yycF	243.22	6	1.08
133	79	gi|1706416|sp|P42974.2|DHNA_BACSU	NADH dehydrogenase	802.03	17	1.06
134	584	gi|221272034|sp|O32232.2|EST_BACSU	Carboxylesterase	144.21	4	1.06
135	92	gi|1730252|sp|P54482.1|ISPG_BACSU	4-hydroxy-3-methylbut-2-en-1-yl diphosphate synthase	731.78	12	1.04
136	148	gi|14195696|sp|P80861.3|YJLD_BACSU	NADH dehydrogenase-like protein yjlD	566.35	13	1.01
137	135	gi|239938876|sp|P49849.3|MUTS_BACSU	DNA mismatch repair protein mutS	604.1	13	1
138	236	gi|543795|sp|Q04777.1|ALDC_BACSU	Alpha-acetolactate decarboxylase	398.96	8	1
139	267	gi|81637778|sp|Q45494.1|YKRA_BACSU	Putative phosphatase YkrA	367.05	7	1
140	356	gi|37999917|sp|O06006.2|YRAA_BACSU	Putative cysteine protease yraA	281.39	6	1
141	451	gi|81556002|sp|O34824.1|GLMM_BACSU	Phosphoglucosamine mutase	213.75	6	1
142	480	gi|81637732|sp|P94544.1|POLX_BACSU	DNA polymerase/3'-5' exonuclease PolX	196.43	4	1
143	559	gi|399378|sp|P31080.1|LEXA_BACSU	LexA repressor	153.12	4	1
144	654	gi|81342193|sp|O32259.1|LUTC_BACSU	Lactate utilization protein C	116.83	3	1
145	669	gi|3122218|sp|O34483.3|HPRK_BACSU	HPr kinase/phosphorylase	108.51	2	1
146	671	gi|3183122|sp|O32028.1|MTNN_BACSU	5'-methylthioadenosine/S-adenosylhomocysteine nucleosidase	107.41	4	1
147	684	gi|239938628|sp|P23449.2|FLIH_BACSU	Probable flagellar assembly protein fliH	103.65	3	1
148	724	gi|133188|sp|P28619.1|RNPH_BACSU	Ribonuclease PH	92.03	2	1
149	725	gi|732334|sp|P39587.1|YWBD_BACSU	Putative ribosomal RNA large subunit methyltransferase YwbD	91.84	2	1
150	741	gi|81815698|sp|O34510.1|YFMF_BACSU	Ferric-citrate import ATP-binding protein	84.83	2	1
151	791	gi|3914289|sp|Q59192.2|PARE_BACSU	DNA topoisomerase 4 subunit B	70.42	2	1
152	906	gi|732304|sp|P39914.1|YTXJ_BACSU	Uncharacterized protein ytxJ	48.09	1	1
