# Supplementary material for: Data set of proteomic analysis of food borne pathogens after treatment with the disinfectants based on pyridoxal oxime derivatives
Source: Data Brief. 2017 Sep 29;15:738–41. doi: 10.1016/j.dib.2017.09.060 (PMC5671409; doi:10.1016/j.dib.2017.09.060)
Supplement: Supplementary file 12 — Supplementary material [file mmc12.xlsx]

## Sheet: Sheet1
Table S11. List of complete down regulated proteins in E. coli after treatment with Drug 1
	Protein Group	Sequence Id	Sequence Name	Total Score	Total Peptides	Drug1 N-SC Log2 Relative Expression
1	272	gi|209757778|gb|ACI77201.1|	serine endoprotease	442.2	7	-10
2	382	gi|130833410|gb|ABO32479.1|	tryptophanase	320.73	7	-10
3	385	gi|209757198|gb|ACI76911.1|	50S ribosomal subunit protein L18	313	7	-10
4	472	gi|209759348|gb|ACI77986.1|	hypothetical protein ECs3938	244.73	6	-10
5	522	gi|402675|gb|AAA18300.1|	Hsp70	210.97	4	-10
6	540	gi|209767288|gb|ACI81956.1|	CheY protein phophatase	200.13	4	-10
7	541	gi|209762668|gb|ACI79646.1|	hypothetical protein ECs3458	199.76	3	-10
8	560	gi|209764108|gb|ACI80366.1|	putative oxidoreductase	189.38	2	-10
9	579	gi|209757348|gb|ACI76986.1|	10-formyltetrahydrofolate:L-methionyl-tRNA(fMet) N-formyltransferase	178.31	3	-10
10	582	gi|148040|gb|AAC36843.1|	T-protein	176.97	4	-10
11	583	gi|41022|emb|CAA45224.1|	ATP-phosphoribosyl transferase	176.75	4	-10
12	594	gi|209756018|gb|ACI76321.1|	ATP-binding component of a membrane-associated complex involved in cell division	169.61	5	-10
13	595	gi|42543083|pdb|1NMO|B	Chain B, Structural Genomics, Protein Ybgi, Unknown Function	169.36	4	-10
14	606	gi|209765088|gb|ACI80856.1|	NADH dehydrogenase I chain C/D	165.17	4	-10
15	613	gi|203282230|pdb|2R4L|A	Chain A, Crystal Structure Of The Long-Chain Fatty Acid Transporter Fadl Mutant P34a	162.44	2	-10
16	629	gi|2735228|gb|AAB93847.1|	glyoxylate regulatory protein	156.77	3	-10
17	634	gi|209754908|gb|ACI75766.1|	hypothetical protein ECs4478	153.25	4	-10
18	638	gi|147516|gb|AAA51476.1|	ribokinase	151.14	4	-10
19	640	gi|209756498|gb|ACI76561.1|	hypothetical protein ECs4249	150.83	3	-10
20	655	gi|209754208|gb|ACI75411.1|	heat shock protein IbpA	146.49	3	-10
21	674	gi|63089047|emb|CAI93321.1|	unnamed protein product	141.79	3	-10
22	678	gi|209769318|gb|ACI82971.1|	possible enzyme	139.4	3	-10
23	689	gi|209763218|gb|ACI79921.1|	putative ATP synthase beta subunit	134.05	3	-10
24	700	gi|809680|emb|CAA35547.1|	hycB	130.96	3	-10
25	708	gi|209759768|gb|ACI78196.1|	putative reductase	128.49	3	-10
26	713	gi|189092404|gb|ACD75804.1|	putative dTDP-6-deoxy-3,4-keto-hexulose isomerase	127	2	-10
27	716	gi|209761728|gb|ACI79176.1|	putative hydrogenase subunit	126.42	2	-10
28	720	gi|209755698|gb|ACI76161.1|	hypothetical protein ECs4371	125.68	4	-10
29	742	gi|209759458|gb|ACI78041.1|	putative synthetase/amidase	115.62	4	-10
30	756	gi|146608|gb|AAA24067.1|	SOS function regulatory protein (lexA)	108.98	3	-10
31	764	gi|209760978|gb|ACI78801.1|	hypothetical protein ECs3691	104.48	3	-10
32	769	gi|26986712|gb|AAN86720.1|	CspE	103.16	2	-10
33	775	gi|209760428|gb|ACI78526.1|	hypothetical protein ECs3781	101.51	2	-10
34	776	gi|146967|gb|AAA24224.1|	ribonucleoside diphosphate reductase B2 subunit precursor	101.48	3	-10
35	778	gi|209748326|gb|ACI72470.1|	hypothetical protein ECs2785	101.25	2	-10
36	791	gi|209750248|gb|ACI73431.1|	protease specific for phage lambda cII repressor	97.84	3	-10
37	792	gi|209758128|gb|ACI77376.1|	hypothetical protein ECs4070	97.74	2	-10
38	799	gi|145667|gb|AAA23643.1|	cysteine regulatory protein (cysB)	95.4	3	-10
39	810	gi|209744014|gb|ACI70314.1|	geranyltranstransferase	93.3	2	-10
40	818	gi|209772888|gb|ACI84756.1|	hypothetical protein ECs1573	92.05	2	-10
41	819	gi|209761828|gb|ACI79226.1|	hydrogenase isoenzyme HypB	92.05	2	-10
42	826	gi|134273029|emb|CAM82405.1|	unnamed protein product	90.55	2	-10
43	830	gi|147305|gb|AAA24399.1|	peptide methionine sulfoxide reductase	88.86	2	-10
44	838	gi|209751628|gb|ACI74121.1|	phosphoribosylglycinamide synthetase	87.18	2	-10
45	840	gi|20150700|pdb|1K75|A	Chain A, The L-Histidinol Dehydrogenase (Hisd) Structure Implicates Domain Swapping And Gene Duplication.	86.89	1	-10
46	843	gi|1778547|gb|AAB40830.1|	lipoate biosynthesis protein B	84.83	2	-10
47	845	gi|209748002|gb|ACI72308.1|	uridine/cytidine kinase	84.25	3	-10
48	849	gi|209745604|gb|ACI71109.1|	regulator in colanic acid synthesis RcsF	82.98	2	-10
49	851	gi|209772298|gb|ACI84461.1|	thymidine kinase	82.62	1	-10
50	861	gi|209757658|gb|ACI77141.1|	hypothetical protein ECs4120	80.43	1	-10
51	870	gi|229278|prf||681084A	transcarbamylase R,Asp	78.19	2	-10
52	872	gi|209751688|gb|ACI74151.1|	hypothetical protein ECs4922	77.85	1	-10
53	876	gi|209766098|gb|ACI81361.1|	hypothetical protein ECs3057	76.93	2	-10
54	880	gi|1778475|gb|AAB40758.1|	hypothetical protein	76.11	1	-10
55	892	gi|209754878|gb|ACI75751.1|	L-lactate dehydrogenase	72.66	1	-10
56	896	gi|209758558|gb|ACI77591.1|	hypothetical protein ECs4027	71.46	2	-10
57	899	gi|209758038|gb|ACI77331.1|	hypothetical protein ECs4079	71.1	2	-10
58	906	gi|209755838|gb|ACI76231.1|	nickel-responsive regulatory protein	69.02	2	-10
59	908	gi|209773068|gb|ACI84846.1|	beta-N-acetylglucosaminedase	68.5	3	-10
60	915	gi|209765408|gb|ACI81016.1|	hypothetical protein ECs3137	67.12	1	-10
61	919	gi|209775738|gb|ACI86181.1|	putative toxin	66.21	1	-10
62	928	gi|209770298|gb|ACI83461.1|	putative aldehyde dehydrogenase	64.23	1	-10
63	932	gi|209762888|gb|ACI79756.1|	GTP-binding protein	62.82	2	-10
64	936	gi|146954|gb|AAA24216.1|	endonuclease IV	62	2	-10
65	937	gi|209771448|gb|ACI84036.1|	putative transport periplasmic protein	61.59	2	-10
66	939	gi|145521|gb|AAA23566.1|	methyl-accepting chemotaxis protein II	60.2	1	-10
67	940	gi|145703|gb|AAC36880.1|	D-amino acid dehydrogenase	60.06	1	-10
68	942	gi|209753518|gb|ACI75066.1|	thioredoxin 1	59.57	1	-10
69	957	gi|693800|gb|AAB32054.1|	parvulin	56.58	1	-10
70	963	gi|147115|gb|AAA24302.1|	L-isoaspartyl protein carboxyl methyltransferase	55.74	1	-10
71	969	gi|209772968|gb|ACI84796.1|	putative ATP-binding component of a transport system	54.82	1	-10
72	979	gi|209750218|gb|ACI73416.1|	hypothetical protein ECs5154	52.48	1	-10
73	981	gi|209745564|gb|ACI71089.1|	putative phosphatase	52.35	2	-10
74	988	gi|209756218|gb|ACI76421.1|	regulator of gluconate operon	50.57	1	-10
75	1001	gi|209754528|gb|ACI75571.1|	putative RNA methylase	48.12	1	-10
76	1004	gi|1773136|gb|AAB40208.1|	acyl-coA thioesterase II	47.81	1	-10
77	1007	gi|41581580|gb|AAS07631.1|	oriC-binding nucleoid-associated protein	46.52	1	-10
78	1008	gi|229561557|gb|ACQ77760.1|	Rhs repeat family protein	45.78	1	-10
79	1012	gi|209748350|gb|ACI72482.1|	hypothetical protein ECs2780	44.8	1	-10
80	1014	gi|209761908|gb|ACI79266.1|	formate hydrogenlyase subunit-7 component G	44.47	2	-10
81	1015	gi|209744524|gb|ACI70569.1|	putative alpha helix chain	44.14	1	-10
82	1018	gi|209767758|gb|ACI82191.1|	hypothetical protein ECs2542	43.53	1	-10
83	335	gi|119960476|gb|ABM17092.1|	type 1 fimbrin	365.26	5	-3.76
84	291	gi|119960480|gb|ABM17094.1|	type 1 fimbrin	416.04	5	-2.39
85	278	gi|209777048|gb|ACI86836.1|	leucine tRNA synthetase	436	10	-2.33
86	317	gi|289152204|gb|ADC84032.1|	acid stress chaperone	386.29	7	-2.15
87	446	gi|15142517|emb|CAC50615.1|	unnamed protein product	265.08	8	-2
88	60	gi|209746274|gb|ACI71444.1|	aconitate hydrase B	1136.7	20	-1.81
89	165	gi|209776478|gb|ACI86551.1|	2-oxoglutarate dehydrogenase dihydrolipoyltranssuccinase E2 component	632.95	12	-1.76
90	169	gi|209768998|gb|ACI82811.1|	phosphoenolpyruvate synthase	627.76	9	-1.72
91	211	gi|209758258|gb|ACI77441.1|	cell division protein HflB/FtsH protease	538.4	9	-1.72
92	530	gi|209763348|gb|ACI79986.1|	nucleoside diphosphate kinase	205.87	3	-1.64
93	348	gi|209762528|gb|ACI79576.1|	signal recognition particle protein Ffh	348.33	7	-1.58
94	571	gi|147021|gb|AAA24245.1|	ORF183	182.15	3	-1.58
95	571	gi|209768388|gb|ACI82506.1|	hypothetical protein ECs2471	182.15	3	-1.58
96	647	gi|209760088|gb|ACI78356.1|	glutathione synthetase	148.85	5	-1.58
97	664	gi|23306712|gb|AAN15273.1|	RNA polymerase sigma factor S	144.79	3	-1.58
98	790	gi|215252858|gb|ACJ63517.1|	Aerobactin siderophore ferric receptor protein IutA	98.13	2	-1.58
99	800	gi|209777188|gb|ACI86906.1|	lipoate synthesis protein LipA	95.27	3	-1.58
100	168	gi|209745764|gb|ACI71189.1|	histone-like protein HlpA	628.41	14	-1.54
101	80	gi|13399487|pdb|1HO3|A	Chain A, Crystal Structure Analysis Of E. Coli L-Asparaginase Ii (Y25f Mutant)	1010.99	15	-1.53
102	338	gi|1166636|gb|AAA85769.1|	histidine-binding periplasmic protein HisJ	359.78	7	-1.53
103	492	gi|209770008|gb|ACI83316.1|	hypothetical protein ECs2299	231.21	4	-1.53
104	243	gi|209773298|gb|ACI84961.1|	RNase E	488.16	10	-1.5
105	452	gi|209776148|gb|ACI86386.1|	putative pectinesterase	261.93	4	-1.5
106	369	gi|209765118|gb|ACI80871.1|	NADH dehydrogenase I chain G	329.67	8	-1.47
107	451	gi|209757358|gb|ACI76991.1|	peptide deformylase	262.54	5	-1.46
108	294	gi|209757258|gb|ACI76941.1|	30S ribosomal subunit protein S13	410.68	7	-1.44
109	265	gi|209763408|gb|ACI80016.1|	putative dehydrogenase	453.73	7	-1.4
110	380	gi|209776518|gb|ACI86571.1|	succinate dehydrogenase flavoprotein subunit	321.37	7	-1.35
111	519	gi|209746644|gb|ACI71629.1|	transcriptional repressor of fru operon and others	212.2	5	-1.32
112	307	gi|209776508|gb|ACI86566.1|	succinate dehydrogenase	398.24	8	-1.3
113	92	gi|209758378|gb|ACI77501.1|	polynucleotide phosphorylase	938.51	16	-1.29
114	213	gi|145584|gb|AAA23597.1|	preperiplasmic 2',3'-cyclic phosphodiesterase	536.06	12	-1.29
115	219	gi|209749888|gb|ACI73251.1|	2':3'-cyclic-nucleotide 2'-phosphodiesterase	526.17	12	-1.29
116	249	gi|52695972|pdb|1U2M|A	Chain A, Crystal Structure Of Skp	476.89	12	-1.29
117	366	gi|209745984|gb|ACI71299.1|	glutamate-1-semialdehyde aminotransferase	331.66	7	-1.29
118	433	gi|209763018|gb|ACI79821.1|	regulatory protein P-II for glutamine synthetase	272.9	8	-1.29
119	458	gi|33357753|pdb|1OI2|A	Chain A, X-Ray Structure Of The Dihydroxyacetone Kinase From Escherichia Coli	254.07	5	-1.29
120	558	gi|1773108|gb|AAB40180.1|	4-methyl-5(b-hydroxyethyl)-thiazole monophosphate biosynthesis protein	190.34	3	-1.29
121	229	gi|146276|gb|AAB18619.1|	GMP synthetase	506.43	10	-1.23
122	131	gi|3834368|dbj|BAA34130.1|	ostA/imp	742.13	13	-1.22
123	257	gi|209757628|gb|ACI77126.1|	regulator of ftsI	464.56	10	-1.22
124	119	gi|229501|prf||742507A	asparaginase	793.41	13	-1.21
125	488	gi|459402|gb|AAC43382.1|	trehalose-6-phosphate hydrolase	235.28	4	-1.21
126	122	gi|209746310|gb|ACI71462.1|	pyruvate dehydrogenase dihydrolipoyltransacetylase component	777.82	16	-1.2
127	343	gi|147745|gb|AAA83904.1|	ribosomal protein S15	355.88	8	-1.2
128	361	gi|209751538|gb|ACI74076.1|	peptidase E	334.54	8	-1.2
129	416	gi|209750418|gb|ACI73516.1|	iron-sulfur protein subunit of fumarate reductase FrdB	287.18	6	-1.18
130	513	gi|1552757|gb|AAB08609.1|	(3R)-hydroxymyristol acyl carrier protein dehydrase	217.27	4	-1.18
131	181	gi|209758958|gb|ACI77791.1|	hypothetical protein ECs3980	607.33	14	-1.17
132	93	gi|224038274|gb|ACN38272.1|	L-asparaginase II	937.04	15	-1.15
133	227	gi|145884|gb|AAC67304.1|	beta-ketoacyl-ACP synthase I	507.72	11	-1.13
134	180	gi|209753878|gb|ACI75246.1|	membrane-bound ATP synthase alpha-subunit AtpA	608.72	16	-1.11
135	190	gi|306425460|emb|CBW53622.1|	unnamed protein product	583.37	8	-1.08
136	258	gi|209753908|gb|ACI75261.1|	membrane-bound ATP synthase epsilon-subunit AtpC	463.66	10	-1.08
137	411	gi|209759828|gb|ACI78226.1|	hydrogenase-2 large subunit HybC	289.69	7	-1.08
138	518	gi|331691475|gb|AED89580.1|	guanosine monophosphate kinase	212.38	5	-1.08
139	573	gi|209755738|gb|ACI76181.1|	universal stress protein UspA	181.86	4	-1.07
140	672	gi|209768788|gb|ACI82706.1|	hypothetical protein ECs2431	142.3	2	-1.06
141	128	gi|209772268|gb|ACI84446.1|	oligopeptide transport periplasmic binding protein	751.19	20	-1.05
142	186	gi|209747184|gb|ACI71899.1|	DnaJ protein	595.75	12	-1
143	435	gi|209757428|gb|ACI77026.1|	putative transferase	271.55	4	-1
144	462	gi|146008|gb|AAA23801.1|	protein required for folC expression	252.22	7	-1
145	487	gi|209764768|gb|ACI80696.1|	erythronate-4-phosphate dehyrogenase	235.77	7	-1
146	509	gi|209757168|gb|ACI76896.1|	30S ribosomal subunit protein S14	220.47	6	-1
147	524	gi|116668105|pdb|2ID0|A	Chain A, Escherichia Coli Rnase Ii	209	6	-1
148	529	gi|209754848|gb|ACI75736.1|	glycerol-3-phosphate dehydrogenase (NAD+)	206.07	3	-1
149	534	gi|209768548|gb|ACI82586.1|	exonuclease III	202.5	5	-1
150	536	gi|209759358|gb|ACI77991.1|	hypothetical protein ECs3937	202.41	5	-1
151	543	gi|126030463|pdb|2FSG|A	Chain A, Complex Seca:atp From Escherichia Coli	198.43	5	-1
152	556	gi|168177070|pdb|2Q16|A	Chain A, Structure Of The E. Coli Inosine Triphosphate Pyrophosphatase Rgdb In Complex With Itp	191.21	4	-1
153	580	gi|126010587|gb|ABB04482.1|	glucose-1-phosphate uridylyltransferase	177.89	3	-1
154	584	gi|209766038|gb|ACI81331.1|	putative elongation factor	175.81	3	-1
155	590	gi|209762878|gb|ACI79751.1|	RNase III	172.41	4	-1
156	599	gi|209748988|gb|ACI72801.1|	ribosomal RNA small subunit methyltransferase	167.22	3	-1
157	600	gi|209744064|gb|ACI70339.1|	transcription termination factor NusB	166.91	5	-1
158	604	gi|209776208|gb|ACI86416.1|	putative phosphatase	165.58	3	-1
159	608	gi|1773106|gb|AAB40178.1|	exodeoxyribonuclease small subunit	164.42	2	-1
160	617	gi|146613|gb|AAA24070.1|	DNA ligase (EC 6.5.1.2)	161.56	4	-1
161	666	gi|146009|gb|AAA23802.1|	folylpolyglutamate-dihydrofolate synthetase	143.46	5	-1
162	670	gi|145763|gb|AAA23689.1|	DnaB replication protein (dnaB)	142.77	2	-1
163	681	gi|146346|gb|AAA51470.1|	phenylalanyl-tRNA synthetase beta-subunit	137.29	3	-1
164	688	gi|209776258|gb|ACI86441.1|	molybdate uptake regulatory protein	134.87	3	-1
165	690	gi|148149|gb|AAA24743.1|	uracil DNA glycosylase	133.76	3	-1
166	707	gi|209746524|gb|ACI71569.1|	D-alanine-D-alanine ligase B	128.85	3	-1
167	751	gi|209760098|gb|ACI78361.1|	hypothetical protein ECs3822	111.32	2	-1
168	762	gi|209746594|gb|ACI71604.1|	meso-diaminopimelate-adding enzyme	105.46	2	-1
169	808	gi|149930780|ref|YP_001294715.1|	plasmid-partitioning protein	94.11	3	-1
170	835	gi|209761508|gb|ACI79066.1|	hypothetical protein ECs3633	88.2	3	-1
171	839	gi|209756158|gb|ACI76391.1|	glycerophosphodiester phosphodiesterase	87	3	-1
172	842	gi|209772668|gb|ACI84646.1|	fatty acid metabolism regulator protein	84.85	1	-1
173	864	gi|209762548|gb|ACI79586.1|	hypothetical protein ECs3471	79.77	2	-1
174	895	gi|209772428|gb|ACI84526.1|	nitrate/nitrite response regulator protein NarL	71.67	2	-1
175	912	gi|209753898|gb|ACI75256.1|	membrane-bound ATP synthase beta-subunit AtpD	67.17	1	-1
176	921	gi|209754598|gb|ACI75606.1|	RNase PH	65.83	2	-1
177	944	gi|209775928|gb|ACI86276.1|	putative membrane protein	59.03	2	-1
178	972	gi|209757548|gb|ACI77086.1|	methylase for 50S ribosomal subunit protein L11	53.64	2	-1
