# Supplementary material for: Data set of proteomic analysis of food borne pathogens after treatment with the disinfectants based on pyridoxal oxime derivatives
Source: Data Brief. 2017 Sep 29;15:738–41. doi: 10.1016/j.dib.2017.09.060 (PMC5671409; doi:10.1016/j.dib.2017.09.060)
Supplement: Supplementary file 13 — Supplementary material [file mmc13.xlsx]

## Sheet: Sheet1
Table S12. List of complete down regulated proteins in E. coli after treatment with Drug 2
	Protein Group	Sequence Id	Sequence Name	Total Score	Total Peptides	Drug2 N-SC Log2 Relative Expression
1	329	gi|209752268|gb|ACI74441.1|	1,4-dihydroxy-2-naphthoate octaprenyltransferase	373.9	7	-10
2	411	gi|209759828|gb|ACI78226.1|	hydrogenase-2 large subunit HybC	289.69	7	-10
3	522	gi|209763278|gb|ACI79951.1|	molecular chaperone	210.97	4	-10
4	541	gi|209762668|gb|ACI79646.1|	hypothetical protein ECs3458	199.76	3	-10
5	558	gi|209743984|gb|ACI70299.1|	4-methyl-5(beta-hydroxyethyl)-thiazole monophosphate synthesis	190.34	3	-10
6	562	gi|209774338|gb|ACI85481.1|	putative oxidoreductase	188.55	4	-10
7	576	gi|209746424|gb|ACI71519.1|	hypothetical protein ECs0106	180.69	3	-10
8	590	gi|209762878|gb|ACI79751.1|	RNase III	172.41	4	-10
9	591	gi|209751928|gb|ACI74271.1|	glutamate racemase	171.27	3	-10
10	607	gi|147987|gb|AAA24675.1|	thymidylate synthase	164.66	3	-10
11	611	gi|209744274|gb|ACI70444.1|	recombination associated protein	163.67	5	-10
12	613	gi|203282230|pdb|2R4L|A	Chain A, Crystal Structure Of The Long-Chain Fatty Acid Transporter Fadl Mutant P34a	162.44	2	-10
13	658	gi|509819|gb|AAA19743.1|	histidinol-phosphate aminotransferase	146.28	3	-10
14	665	gi|209754778|gb|ACI75701.1|	threonine dehydrogenase	144.56	3	-10
15	666	gi|146009|gb|AAA23802.1|	folylpolyglutamate-dihydrofolate synthetase	143.46	5	-10
16	674	gi|63089047|emb|CAI93321.1|	unnamed protein product	141.79	3	-10
17	703	gi|209749268|gb|ACI72941.1|	D-mannonate oxidoreductase	129.57	2	-10
18	714	gi|209757848|gb|ACI77236.1|	putative transcriptional repressor	126.86	2	-10
19	715	gi|209744154|gb|ACI70384.1|	hypothetical protein ECs0458	126.61	2	-10
20	729	gi|209771858|gb|ACI84241.1|	putative DEOR-type transcriptional regulator	121.62	3	-10
21	731	gi|209760768|gb|ACI78696.1|	putative carbamoyl transferase	120.42	4	-10
22	756	gi|146608|gb|AAA24067.1|	SOS function regulatory protein (lexA)	108.98	3	-10
23	762	gi|581175|emb|CAA39334.1|	UDP-N-acetylmuramyl-tripeptide synthetase	105.46	2	-10
24	776	gi|146967|gb|AAA24224.1|	ribonucleoside diphosphate reductase B2 subunit precursor	101.48	3	-10
25	789	gi|147981|gb|AAA83916.1|	threonine synthase	98.18	2	-10
26	790	gi|215252858|gb|ACJ63517.1|	Aerobactin siderophore ferric receptor protein IutA	98.13	2	-10
27	792	gi|209758128|gb|ACI77376.1|	hypothetical protein ECs4070	97.74	2	-10
28	818	gi|209772888|gb|ACI84756.1|	hypothetical protein ECs1573	92.05	2	-10
29	819	gi|209761828|gb|ACI79226.1|	hydrogenase isoenzyme HypB	92.05	2	-10
30	829	gi|145716|gb|AAA23669.1|	deoxycytidine triphosphate deaminase	89.28	3	-10
31	842	gi|209772668|gb|ACI84646.1|	fatty acid metabolism regulator protein	84.85	1	-10
32	849	gi|209745604|gb|ACI71109.1|	regulator in colanic acid synthesis RcsF	82.98	2	-10
33	852	gi|209746914|gb|ACI71764.1|	diadenosine tetraphosphatase	82.47	1	-10
34	861	gi|209757658|gb|ACI77141.1|	hypothetical protein ECs4120	80.43	1	-10
35	872	gi|209751688|gb|ACI74151.1|	hypothetical protein ECs4922	77.85	1	-10
36	879	gi|209747450|gb|ACI72032.1|	hypothetical protein ECs4629	76.5	2	-10
37	880	gi|1778475|gb|AAB40758.1|	hypothetical protein	76.11	1	-10
38	893	gi|209766018|gb|ACI81321.1|	hypothetical protein ECs3065	72.5	2	-10
39	896	gi|209758558|gb|ACI77591.1|	hypothetical protein ECs4027	71.46	2	-10
40	897	gi|147852|gb|AAA24643.1|	spermidine synthase	71.2	2	-10
41	901	gi|209746894|gb|ACI71754.1|	dimethyladenosine transferase	70.63	1	-10
42	906	gi|209755838|gb|ACI76231.1|	nickel-responsive regulatory protein	69.02	2	-10
43	909	gi|209761108|gb|ACI78866.1|	protease III	67.5	1	-10
44	912	gi|209753898|gb|ACI75256.1|	membrane-bound ATP synthase beta-subunit AtpD	67.17	1	-10
45	915	gi|209765410|gb|ACI81017.1|	hypothetical protein ECs3137	67.12	1	-10
46	925	gi|209759798|gb|ACI78211.1|	putative hydrogenase subunit	64.54	2	-10
47	928	gi|209770298|gb|ACI83461.1|	putative aldehyde dehydrogenase	64.23	1	-10
48	932	gi|209762888|gb|ACI79756.1|	GTP-binding protein	62.82	2	-10
49	937	gi|209771448|gb|ACI84036.1|	putative transport periplasmic protein	61.59	2	-10
50	942	gi|209753518|gb|ACI75066.1|	thioredoxin 1	59.57	1	-10
51	944	gi|209775928|gb|ACI86276.1|	putative membrane protein	59.03	2	-10
52	946	gi|209748788|gb|ACI72701.1|	hypothetical protein ECs5355	58.73	1	-10
53	968	gi|209752098|gb|ACI74356.1|	hypothetical protein ECs4875	55.07	1	-10
54	978	gi|209753958|gb|ACI75286.1|	phosphate transport system permease protein PstA	52.88	1	-10
55	979	gi|209750218|gb|ACI73416.1|	hypothetical protein ECs5154	52.48	1	-10
56	981	gi|209745564|gb|ACI71089.1|	putative phosphatase	52.35	2	-10
57	1000	gi|209771258|gb|ACI83941.1|	putative dehydrogenase	48.2	2	-10
58	1004	gi|1773136|gb|AAB40208.1|	acyl-coA thioesterase II	47.81	1	-10
59	1005	gi|209768988|gb|ACI82806.1|	hypothetical protein ECs2410	47.36	1	-10
60	1014	gi|209761908|gb|ACI79266.1|	formate hydrogenlyase subunit-7 component G	44.47	2	-10
61	401	gi|209762908|gb|ACI79766.1|	pyridoxine biosynthesis	302.13	5	-2
62	446	gi|15142517|emb|CAC50615.1|	unnamed protein product	265.08	8	-2
63	488	gi|459402|gb|AAC43382.1|	trehalose-6-phosphate hydrolase	235.28	4	-2
64	584	gi|209766038|gb|ACI81331.1|	putative elongation factor	175.81	3	-2
65	519	gi|209746644|gb|ACI71629.1|	transcriptional repressor of fru operon and others	212.2	5	-1.82
66	487	gi|209764768|gb|ACI80696.1|	erythronate-4-phosphate dehyrogenase	235.77	7	-1.79
67	70	gi|209753488|gb|ACI75051.1|	UDP-GlcNAc:undecaprenylphosphate GlcNAc-1-phosphate transferase	1070.54	19	-1.71
68	291	gi|11493858|gb|AAG35675.1|AF206642_1	type-1 fimbrial major subunit	416.04	5	-1.67
69	253	gi|209776280|gb|ACI86452.1|	UDP-galactose-4-epimerase	468.62	10	-1.58
70	495	gi|209752308|gb|ACI74461.1|	glycerol kinase	230.66	4	-1.58
71	561	gi|209766948|gb|ACI81786.1|	hypothetical protein ECs2667	188.79	3	-1.58
72	595	gi|42543083|pdb|1NMO|B	Chain B, Structural Genomics, Protein Ybgi, Unknown Function	169.36	4	-1.58
73	664	gi|23306712|gb|AAN15273.1|	RNA polymerase sigma factor S	144.79	3	-1.58
74	799	gi|145667|gb|AAA23643.1|	cysteine regulatory protein (cysB)	95.4	3	-1.58
75	800	gi|209777188|gb|ACI86906.1|	lipoate synthesis protein LipA	95.27	3	-1.58
76	190	gi|306425460|emb|CBW53622.1|	unnamed protein product	583.37	8	-1.51
77	299	gi|209749698|gb|ACI73156.1|	maturation of antibiotic MccB17	407.12	10	-1.5
78	408	gi|145766|gb|AAA23691.1|	quinone oxidoreductase	292.28	4	-1.5
79	131	gi|3834368|dbj|BAA34130.1|	ostA/imp	742.13	13	-1.49
80	592	gi|209772448|gb|ACI84536.1|	hypothetical protein ECs1724	170.66	2	-1.46
81	395	gi|209747064|gb|ACI71839.1|	carbamoyl-phosphate synthetase small subunit	304.91	6	-1.44
82	219	gi|209749888|gb|ACI73251.1|	2':3'-cyclic-nucleotide 2'-phosphodiesterase	526.17	12	-1.42
83	285	gi|209744404|gb|ACI70509.1|	D-alanine-D-alanine ligase A	422.28	8	-1.41
84	94	gi|25299646|pir||E86064	hypothetical protein rho [imported] - Escherichia coli (strain O157:H7, substrain EDL933)	936.87	18	-1.33
85	62	gi|76365131|gb|ABA42059.1|	peptidyl-prolyl isomerase	1125.39	18	-1.3
86	908	gi|209773068|gb|ACI84846.1|	beta-N-acetylglucosaminedase	68.5	3	-1.29
87	382	gi|130833410|gb|ABO32479.1|	tryptophanase	320.73	7	-1.27
88	518	gi|331691475|gb|AED89580.1|	guanosine monophosphate kinase	212.38	5	-1.25
89	257	gi|209757628|gb|ACI77126.1|	regulator of ftsI	464.56	10	-1.22
90	452	gi|209776148|gb|ACI86386.1|	putative pectinesterase	261.93	4	-1.21
91	383	gi|209755648|gb|ACI76136.1|	outer membrane protein Slp	318.98	6	-1.19
92	573	gi|209755738|gb|ACI76181.1|	universal stress protein UspA	181.86	4	-1.16
93	339	gi|209775718|gb|ACI86171.1|	hypothetical protein ECs0896	358.83	9	-1.15
94	169	gi|209768998|gb|ACI82811.1|	phosphoenolpyruvate synthase	627.76	9	-1.12
95	533	gi|12084279|pdb|1HNH|A	Chain A, Crystal Structure Of Beta-Ketoacyl-Acp Synthase Iii + Degraded Form Of Acetyl-Coa	202.98	5	-1.11
96	433	gi|209763018|gb|ACI79821.1|	regulatory protein P-II for glutamine synthetase	272.9	8	-1.09
97	489	gi|3047405|gb|AAC13722.1|	tyrosine phosphorylated protein A	234.63	5	-1.08
98	571	gi|209768388|gb|ACI82506.1|	hypothetical protein ECs2471	182.15	3	-1.08
99	92	gi|209758378|gb|ACI77501.1|	polynucleotide phosphorylase	938.51	16	-1.07
100	416	gi|209750418|gb|ACI73516.1|	iron-sulfur protein subunit of fumarate reductase FrdB	287.18	6	-1.07
101	242	gi|145294|gb|AAA23455.1|	adenine phosphoribosyl-transferase	488.98	8	-1.06
102	122	gi|209746310|gb|ACI71462.1|	pyruvate dehydrogenase dihydrolipoyltransacetylase component	777.82	16	-1.05
103	281	gi|209776368|gb|ACI86496.1|	hypothetical protein ECs0777	431.49	5	-1
104	324	gi|209749478|gb|ACI73046.1|	valine tRNA synthetase	377.12	10	-1
105	359	gi|209777298|gb|ACI86961.1|	citrate lyase alpha chain	337.4	7	-1
106	512	gi|209747936|gb|ACI72275.1|	hypothetical protein ECs2888	217.86	4	-1
107	537	gi|209760748|gb|ACI78686.1|	putative deacetylase	202	3	-1
108	543	gi|126030463|pdb|2FSG|A	Chain A, Complex Seca:atp From Escherichia Coli	198.43	5	-1
109	554	gi|209757788|gb|ACI77206.1|	hypothetical protein ECs4106	192.18	4	-1
110	556	gi|168177070|pdb|2Q16|A	Chain A, Structure Of The E. Coli Inosine Triphosphate Pyrophosphatase Rgdb In Complex With Itp	191.21	4	-1
111	583	gi|41022|emb|CAA45224.1|	ATP-phosphoribosyl transferase	176.75	4	-1
112	614	gi|209772038|gb|ACI84331.1|	hypothetical protein ECs1839	162.36	4	-1
113	651	gi|209763728|gb|ACI80176.1|	hypothetical protein ECs3337	148.16	2	-1
114	670	gi|209751268|gb|ACI73941.1|	replicative DNA helicase DnaB	142.77	2	-1
115	681	gi|146346|gb|AAA51470.1|	phenylalanyl-tRNA synthetase beta-subunit	137.29	3	-1
116	688	gi|209776258|gb|ACI86441.1|	molybdate uptake regulatory protein	134.87	3	-1
117	690	gi|148149|gb|AAA24743.1|	uracil DNA glycosylase	133.76	3	-1
118	699	gi|209773458|gb|ACI85041.1|	hypothetical protein ECs1445	131.41	2	-1
119	713	gi|189092404|gb|ACD75804.1|	putative dTDP-6-deoxy-3,4-keto-hexulose isomerase	127	2	-1
120	751	gi|209760098|gb|ACI78361.1|	hypothetical protein ECs3822	111.32	2	-1
121	760	gi|209753808|gb|ACI75211.1|	glucose-inhibited division protein GidA	106.83	4	-1
122	777	gi|209760508|gb|ACI78566.1|	6-phospho-beta-glucosidase A	101.42	4	-1
123	808	gi|149930780|ref|YP_001294715.1|	plasmid-partitioning protein	94.11	3	-1
124	838	gi|209751628|gb|ACI74121.1|	phosphoribosylglycinamide synthetase	87.18	2	-1
125	839	gi|209756158|gb|ACI76391.1|	glycerophosphodiester phosphodiesterase	87	3	-1
126	921	gi|209754598|gb|ACI75606.1|	RNase PH	65.83	2	-1
127	940	gi|145703|gb|AAC36880.1|	D-amino acid dehydrogenase	60.06	1	-1
128	972	gi|209757548|gb|ACI77086.1|	methylase for 50S ribosomal subunit protein L11	53.64	2	-1
