# Supplementary material for: Data set of proteomic analysis of food borne pathogens after treatment with the disinfectants based on pyridoxal oxime derivatives
Source: Data Brief. 2017 Sep 29;15:738–41. doi: 10.1016/j.dib.2017.09.060 (PMC5671409; doi:10.1016/j.dib.2017.09.060)
Supplement: Supplementary file 14 — Supplementary material [file mmc14.xlsx]

## Sheet: Sheet1
Table S13. List of complete down regulated proteins in E. coli after treatment with Drug 3
	Protein Group	Sequence Id	Sequence Name	Total Score	Total Peptides	Drug3 N-SC Log2 Relative Expression
1	309	gi|209776238|gb|ACI86431.1|	molybdate-binding periplasmic permease protein	396.31	8	-10
2	382	gi|130833410|gb|ABO32479.1|	tryptophanase	320.73	7	-10
3	385	gi|209757198|gb|ACI76911.1|	50S ribosomal subunit protein L18	313	7	-10
4	421	gi|209748938|gb|ACI72776.1|	hyperosmotically inducible periplasmic protein	282.69	6	-10
5	514	gi|52139549|gb|AAU29073.1|	type I fimbrial chaperone	214.68	4	-10
6	562	gi|209774338|gb|ACI85481.1|	putative oxidoreductase	188.55	4	-10
7	583	gi|41022|emb|CAA45224.1|	ATP-phosphoribosyl transferase	176.75	4	-10
8	587	gi|209745964|gb|ACI71289.1|	hypothetical protein ECs0160	174.6	4	-10
9	613	gi|203282230|pdb|2R4L|A	Chain A, Crystal Structure Of The Long-Chain Fatty Acid Transporter Fadl Mutant P34a	162.44	2	-10
10	638	gi|147516|gb|AAA51476.1|	ribokinase	151.14	4	-10
11	640	gi|209756498|gb|ACI76561.1|	hypothetical protein ECs4249	150.83	3	-10
12	655	gi|209754208|gb|ACI75411.1|	heat shock protein IbpA	146.49	3	-10
13	662	gi|209761898|gb|ACI79261.1|	formate hydrogenlyase subunit-7 component F	145.39	3	-10
14	674	gi|63089047|emb|CAI93321.1|	unnamed protein product	141.79	3	-10
15	681	gi|146346|gb|AAA51470.1|	phenylalanyl-tRNA synthetase beta-subunit	137.29	3	-10
16	732	gi|146177|gb|AAA83864.1|	glycerol-3-phosphate dehydrogenase subunit A	119.97	3	-10
17	761	gi|146829|gb|AAA24161.1|	methionyl-tRNA synthetase (metG)	106.38	1	-10
18	775	gi|209760428|gb|ACI78526.1|	hypothetical protein ECs3781	101.51	2	-10
19	777	gi|209760508|gb|ACI78566.1|	6-phospho-beta-glucosidase A	101.42	4	-10
20	778	gi|209748326|gb|ACI72470.1|	hypothetical protein ECs2785	101.25	2	-10
21	784	gi|209770908|gb|ACI83766.1|	hypothetical protein ECs2050	99.21	4	-10
22	789	gi|147981|gb|AAA83916.1|	threonine synthase	98.18	2	-10
23	793	gi|2668567|gb|AAB88587.1|	thioredoxin 2	97.64	2	-10
24	818	gi|209772888|gb|ACI84756.1|	hypothetical protein ECs1573	92.05	2	-10
25	821	gi|209772528|gb|ACI84576.1|	peptide chain release factor RF-1	91.85	2	-10
26	825	gi|1778466|gb|AAB40749.1|	outer membrane porin protein	90.58	2	-10
27	838	gi|209751628|gb|ACI74121.1|	phosphoribosylglycinamide synthetase	87.18	2	-10
28	842	gi|209772668|gb|ACI84646.1|	fatty acid metabolism regulator protein	84.85	1	-10
29	861	gi|209757658|gb|ACI77141.1|	hypothetical protein ECs4120	80.43	1	-10
30	870	gi|229278|prf||681084A	transcarbamylase R,Asp	78.19	2	-10
31	872	gi|209751688|gb|ACI74151.1|	hypothetical protein ECs4922	77.85	1	-10
32	878	gi|209772838|gb|ACI84731.1|	hypothetical protein ECs1605	76.65	1	-10
33	880	gi|1778475|gb|AAB40758.1|	hypothetical protein	76.11	1	-10
34	892	gi|209754878|gb|ACI75751.1|	L-lactate dehydrogenase	72.66	1	-10
35	895	gi|209772428|gb|ACI84526.1|	nitrate/nitrite response regulator protein NarL	71.67	2	-10
36	908	gi|209773068|gb|ACI84846.1|	beta-N-acetylglucosaminedase	68.5	3	-10
37	909	gi|209761108|gb|ACI78866.1|	protease III	67.5	1	-10
38	910	gi|209750818|gb|ACI73716.1|	hypothetical protein ECs5090	67.45	1	-10
39	915	gi|209765408|gb|ACI81016.1|	hypothetical protein ECs3137	67.12	1	-10
40	919	gi|209775738|gb|ACI86181.1|	putative toxin	66.21	1	-10
41	928	gi|209770298|gb|ACI83461.1|	putative aldehyde dehydrogenase	64.23	1	-10
42	934	gi|209771928|gb|ACI84276.1|	GTP cyclohydrolase II	62.35	3	-10
43	936	gi|146954|gb|AAA24216.1|	endonuclease IV	62	2	-10
44	939	gi|145521|gb|AAA23566.1|	methyl-accepting chemotaxis protein II	60.2	1	-10
45	940	gi|145703|gb|AAC36880.1|	D-amino acid dehydrogenase	60.06	1	-10
46	942	gi|209753518|gb|ACI75066.1|	thioredoxin 1	59.57	1	-10
47	944	gi|209775928|gb|ACI86276.1|	putative membrane protein	59.03	2	-10
48	946	gi|209748788|gb|ACI72701.1|	hypothetical protein ECs5355	58.73	1	-10
49	968	gi|209752098|gb|ACI74356.1|	hypothetical protein ECs4875	55.07	1	-10
50	969	gi|209772968|gb|ACI84796.1|	putative ATP-binding component of a transport system	54.82	1	-10
51	979	gi|209750218|gb|ACI73416.1|	hypothetical protein ECs5154	52.48	1	-10
52	1015	gi|209744524|gb|ACI70569.1|	putative alpha helix chain	44.14	1	-10
53	1018	gi|209767758|gb|ACI82191.1|	hypothetical protein ECs2542	43.53	1	-10
54	335	gi|119960476|gb|ABM17092.1|	type 1 fimbrin	365.26	5	-3.76
55	291	gi|11493858|gb|AAG35675.1|AF206642_1	type-1 fimbrial major subunit	416.04	5	-2.39
56	317	gi|289152204|gb|ADC84032.1|	acid stress chaperone	386.29	7	-2.31
57	169	gi|209768998|gb|ACI82811.1|	phosphoenolpyruvate synthase	627.76	9	-2.08
58	278	gi|209777048|gb|ACI86836.1|	leucine tRNA synthetase	436	10	-2
59	338	gi|1166636|gb|AAA85769.1|	histidine-binding periplasmic protein HisJ	359.78	7	-1.82
60	60	gi|209746274|gb|ACI71444.1|	aconitate hydrase B	1136.7	20	-1.72
61	530	gi|209763348|gb|ACI79986.1|	nucleoside diphosphate kinase	205.87	3	-1.64
62	348	gi|209762528|gb|ACI79576.1|	signal recognition particle protein Ffh	348.33	7	-1.58
63	416	gi|209750418|gb|ACI73516.1|	iron-sulfur protein subunit of fumarate reductase FrdB	287.18	6	-1.58
64	495	gi|209752308|gb|ACI74461.1|	glycerol kinase	230.66	4	-1.58
65	561	gi|209766948|gb|ACI81786.1|	hypothetical protein ECs2667	188.79	3	-1.58
66	595	gi|42543083|pdb|1NMO|B	Chain B, Structural Genomics, Protein Ybgi, Unknown Function	169.36	4	-1.58
67	776	gi|146967|gb|AAA24224.1|	ribonucleoside diphosphate reductase B2 subunit precursor	101.48	3	-1.58
68	799	gi|145667|gb|AAA23643.1|	cysteine regulatory protein (cysB)	95.4	3	-1.58
69	265	gi|209763408|gb|ACI80016.1|	putative dehydrogenase	453.73	7	-1.54
70	206	gi|209763208|gb|ACI79916.1|	extragenic suppressor protein SuhB	548.87	10	-1.5
71	446	gi|290494|gb|AAA61997.1|	o287	265.08	8	-1.5
72	568	gi|145174|gb|AAA23408.1|	biotin carboxyl carrier protein	183.9	5	-1.5
73	92	gi|209758378|gb|ACI77501.1|	polynucleotide phosphorylase	938.51	16	-1.45
74	312	gi|209775298|gb|ACI85961.1|	arginine 3rd transport system periplasmic binding protein	393.16	9	-1.4
75	307	gi|209776508|gb|ACI86566.1|	succinate dehydrogenase	398.24	8	-1.36
76	290	gi|209766424|gb|ACI81524.1|	beta-D-glucoside glucohydrolase	418.8	11	-1.33
77	324	gi|209749478|gb|ACI73046.1|	valine tRNA synthetase	377.12	10	-1.29
78	136	gi|209772788|gb|ACI84706.1|	cell division inhibitor MinD	726.47	13	-1.24
79	70	gi|209753488|gb|ACI75051.1|	UDP-GlcNAc:undecaprenylphosphate GlcNAc-1-phosphate transferase	1070.54	19	-1.22
80	285	gi|209744404|gb|ACI70509.1|	D-alanine-D-alanine ligase A	422.28	8	-1.21
81	452	gi|209776148|gb|ACI86386.1|	putative pectinesterase	261.93	4	-1.21
82	437	gi|209767418|gb|ACI82021.1|	aspartate tRNA synthetase	270.82	7	-1.2
83	165	gi|209776478|gb|ACI86551.1|	2-oxoglutarate dehydrogenase dihydrolipoyltranssuccinase E2 component	632.95	12	-1.18
84	94	gi|25299646|pir||E86064	hypothetical protein rho [imported] - Escherichia coli (strain O157:H7, substrain EDL933)	936.87	18	-1.15
85	533	gi|12084279|pdb|1HNH|A	Chain A, Crystal Structure Of Beta-Ketoacyl-Acp Synthase Iii + Degraded Form Of Acetyl-Coa	202.98	5	-1.11
86	208	gi|33383669|gb|AAN06336.1|	isocitrate dehydrogenase	547.3	10	-1.09
87	380	gi|209776518|gb|ACI86571.1|	succinate dehydrogenase flavoprotein subunit	321.37	7	-1.09
88	214	gi|209769808|gb|ACI83216.1|	hypothetical protein ECs2320	534.93	11	-1.08
89	336	gi|209748848|gb|ACI72731.1|	putative ATP-binding component of a transport system	363.53	9	-1.08
90	664	gi|23306712|gb|AAN15273.1|	RNA polymerase sigma factor S	144.79	3	-1.08
91	772	gi|209762098|gb|ACI79361.1|	carbon storage regulator	102.34	3	-1.08
92	800	gi|209777188|gb|ACI86906.1|	lipoate synthesis protein LipA	95.27	3	-1.08
93	420	gi|209752428|gb|ACI74521.1|	hypothetical protein ECs4838	283.02	7	-1.06
94	160	gi|209767328|gb|ACI81976.1|	arginine tRNA synthetase	642.16	14	-1
95	201	gi|121144335|gb|ABM47498.1|	FllA55	559.3	9	-1
96	402	gi|209774878|gb|ACI85751.1|	cytidylate kinase	301.87	6	-1
97	403	gi|209750268|gb|ACI73441.1|	GTP - binding subunit of protease specific for phage lambda cII repressor	298.52	5	-1
98	463	gi|209746204|gb|ACI71409.1|	hypoxanthine phosphoribosyltransferase	251.99	5	-1
99	466	gi|209753308|gb|ACI74961.1|	adenylate cyclase	249.78	5	-1
100	536	gi|209759358|gb|ACI77991.1|	hypothetical protein ECs3937	202.41	5	-1
101	540	gi|209767288|gb|ACI81956.1|	CheY protein phophatase	200.13	4	-1
102	556	gi|168177070|pdb|2Q16|A	Chain A, Structure Of The E. Coli Inosine Triphosphate Pyrophosphatase Rgdb In Complex With Itp	191.21	4	-1
103	567	gi|209775888|gb|ACI86256.1|	putative enzyme	184.8	5	-1
104	610	gi|224354|prf||1102210A	protein gpt	163.79	4	-1
105	617	gi|146613|gb|AAA24070.1|	DNA ligase (EC 6.5.1.2)	161.56	4	-1
106	670	gi|209751268|gb|ACI73941.1|	replicative DNA helicase DnaB	142.77	2	-1
107	688	gi|209776258|gb|ACI86441.1|	molybdate uptake regulatory protein	134.87	3	-1
108	690	gi|148149|gb|AAA24743.1|	uracil DNA glycosylase	133.76	3	-1
109	713	gi|189092404|gb|ACD75804.1|	putative dTDP-6-deoxy-3,4-keto-hexulose isomerase	127	2	-1
110	751	gi|209760098|gb|ACI78361.1|	hypothetical protein ECs3822	111.32	2	-1
111	756	gi|146608|gb|AAA24067.1|	SOS function regulatory protein (lexA)	108.98	3	-1
112	762	gi|209746594|gb|ACI71604.1|	meso-diaminopimelate-adding enzyme	105.46	2	-1
113	808	gi|149930780|ref|YP_001294715.1|	plasmid-partitioning protein	94.11	3	-1
114	839	gi|209756158|gb|ACI76391.1|	glycerophosphodiester phosphodiesterase	87	3	-1
115	864	gi|209762548|gb|ACI79586.1|	hypothetical protein ECs3471	79.77	2	-1
116	896	gi|209758558|gb|ACI77591.1|	hypothetical protein ECs4027	71.46	2	-1
117	912	gi|290580|gb|AAA62083.1|	ATP synthase F1 epsilon subunit	67.17	1	-1
