# Supplementary material for: Data set of proteomic analysis of food borne pathogens after treatment with the disinfectants based on pyridoxal oxime derivatives
Source: Data Brief. 2017 Sep 29;15:738–41. doi: 10.1016/j.dib.2017.09.060 (PMC5671409; doi:10.1016/j.dib.2017.09.060)
Supplement: Supplementary file 15 — Supplementary material [file mmc15.xlsx]

## Sheet: Sheet1
Table S15. List of complete up regulated proteins in E. coli after treatment with Drug 1
	Protein Group	Sequence Id	Sequence Name	Total Score	Total Peptides	Drug1 N-SC Log2 Relative Expression
1	234	gi|160851365|emb|CAP40110.1|	unnamed protein product	497.49	10	10
2	323	gi|209775218|gb|ACI85921.1|	pyruvate oxidase	377.26	8	10
3	387	gi|215252842|gb|ACJ63501.1|	ABC transport system, periplasmic binding protein SitA	311.86	8	10
4	396	gi|81171144|gb|ABB58782.1|	SitA	304.64	8	10
5	443	gi|209752338|gb|ACI74476.1|	putative regulator	266.91	3	10
6	453	gi|258618026|gb|ACV83805.1|	outer membrane protein C	260.04	5	10
7	461	gi|209774978|gb|ACI85801.1|	hypothetical protein ECs0982	252.5	4	10
8	555	gi|209756768|gb|ACI76696.1|	nitrite reductase (NAD(P)H) subunit	192.12	7	10
9	557	gi|209756208|gb|ACI76416.1|	hypothetical protein ECs4288	191.1	5	10
10	605	gi|209759248|gb|ACI77936.1|	30S ribosomal subunit protein S21	165.57	4	10
11	609	gi|209759978|gb|ACI78301.1|	hypothetical protein ECs3834	164.1	5	10
12	625	gi|209776908|gb|ACI86766.1|	putative periplasmic binding transport protein	159.35	4	10
13	627	gi|116109032|gb|ABJ74146.1|	chromate reductase	158.29	3	10
14	641	gi|556702|emb|CAA52094.1|	cytochrome c [Escherichia coli K-12]	150.7	4	10
15	652	gi|209752198|gb|ACI74406.1|	RhsH core protein with extension	148.04	4	10
16	676	gi|209760518|gb|ACI78571.1|	hypothetical protein ECs3772	140.94	3	10
17	709	gi|209766408|gb|ACI81516.1|	D-lactate dehydrogenase	128.38	5	10
18	718	gi|209758738|gb|ACI77681.1|	putative dehydrogenase	125.79	2	10
19	721	gi|209764178|gb|ACI80401.1|	pyridoxal/pyridoxine/pyridoxamine kinase	125.52	2	10
20	722	gi|209771978|gb|ACI84301.1|	hypothetical protein ECs1845	125.31	2	10
21	725	gi|209756988|gb|ACI76806.1|	30S ribosomal subunit protein S12	123.13	3	10
22	728	gi|209774728|gb|ACI85676.1|	hypothetical protein ECs1010	122.03	4	10
23	737	gi|43131|emb|CAA33878.1|	unnamed protein product [Escherichia coli K-12]	116.92	3	10
24	739	gi|148286|gb|AAA24775.1|	glucose-6-phosphate dehydrogenase	116.21	3	10
25	743	gi|209763568|gb|ACI80096.1|	putative oxidoreductase	115.57	3	10
26	749	gi|209776028|gb|ACI86326.1|	molybdopterin biosynthesis protein E chain	111.97	3	10
27	759	gi|209747942|gb|ACI72278.1|	transcriptional response regulatory protein	108.24	2	10
28	770	gi|209778278|gb|ACI87451.1|	hypothetical protein ECs0534	102.81	2	10
29	774	gi|209778378|gb|ACI87501.1|	hypothetical protein ECs0524	101.82	3	10
30	785	gi|190613353|pdb|2JTQ|A	Chain A, Rhodanese From E.Coli	98.89	3	10
31	798	gi|290546|gb|AAA62049.1|	f135	95.72	1	10
32	801	gi|209769868|gb|ACI83246.1|	response transcriptional regulatory protein RstB sensor	95.14	3	10
33	803	gi|209747456|gb|ACI72035.1|	mannitol-specific PTS system enzyme IIABC components	94.78	2	10
34	805	gi|209753284|gb|ACI74949.1|	diaminopimelate epimerase	94.47	1	10
35	816	gi|85544499|pdb|2D1U|A	Chain A, Solution Strcuture Of The Periplasmic Signaling Domain Of Feca From Escherichia Coli	92.24	2	10
36	817	gi|209772908|gb|ACI84766.1|	ATP-binding component of spermidine/putrescine transport	92.19	1	10
37	820	gi|147859|gb|AAA83909.1|	agmatine ureohydrolase	92.04	3	10
38	822	gi|405862|gb|AAA60494.1|	yehZ	91.82	3	10
39	828	gi|209772188|gb|ACI84406.1|	hypothetical protein ECs1751	90.17	3	10
40	854	gi|145544|gb|AAA75183.1|	colicin I receptor	82.11	1	10
41	857	gi|209767148|gb|ACI81886.1|	L-arabinose-binding periplasmic protein	81.04	3	10
42	859	gi|209750488|gb|ACI73551.1|	hypothetical protein ECs5125	80.9	1	10
43	869	gi|209751298|gb|ACI73956.1|	hypothetical protein ECs5028	78.3	1	10
44	873	gi|402674|gb|AAA18299.1|	ORF-1	77.67	2	10
45	883	gi|209749758|gb|ACI73186.1|	putative LACI-type transcriptional regulator	75.8	2	10
46	884	gi|209770548|gb|ACI83586.1|	acid sensitivity protein	75.8	2	10
47	887	gi|209778138|gb|ACI87381.1|	acyl-CoA thioesterase I	74.41	2	10
48	900	gi|209767688|gb|ACI82156.1|	hypothetical protein ECs2549	70.79	1	10
49	903	gi|209764978|gb|ACI80801.1|	putative regulator	69.48	1	10
50	904	gi|209755578|gb|ACI76101.1|	putative membrane protein	69.2	1	10
51	914	gi|209748948|gb|ACI72781.1|	peptide chain release factor RF-3	67.16	2	10
52	918	gi|209777668|gb|ACI87146.1|	hypothetical protein ECs0617	66.59	1	10
53	923	gi|209761418|gb|ACI79021.1|	putative glucarate dehydratase	65.05	2	10
54	924	gi|209772378|gb|ACI84501.1|	nitrate reductase 1 delta subunit	64.87	2	10
55	926	gi|209772848|gb|ACI84736.1|	hypothetical protein ECs1604	64.46	1	10
56	938	gi|209764428|gb|ACI80526.1|	putative 2-component transcriptional regulator	60.76	1	10
57	945	gi|209768238|gb|ACI82431.1|	putative scaffolding protein in the formation of a murein-synthesizing holoenzyme	58.99	1	10
58	951	gi|209752618|gb|ACI74616.1|	putative acetyltransferase	58.09	1	10
59	956	gi|209775548|gb|ACI86086.1|	putative transferase	57.13	1	10
60	958	gi|209756758|gb|ACI76691.1|	nitrite reductase (NAD(P)H) subunit	56.55	2	10
61	964	gi|209774448|gb|ACI85536.1|	putative dehydrogenase	55.46	2	10
62	966	gi|147428|gb|AAA24457.1|	purine repressor (purR)	55.28	2	10
63	973	gi|209771508|gb|ACI84066.1|	transcription regulator tyrR	53.24	1	10
64	982	gi|209746714|gb|ACI71664.1|	3-isopropylmalate dehydrogenase	51.58	1	10
65	983	gi|209772468|gb|ACI84546.1|	cation transport regulator	51.14	1	10
66	984	gi|209764238|gb|ACI80431.1|	cell division protein involved in FtsZ ring	51.04	2	10
67	986	gi|209766648|gb|ACI81636.1|	hypothetical protein ECs2705	50.76	1	10
68	996	gi|209775878|gb|ACI86251.1|	putative dehydrogenase	48.62	1	10
69	1010	gi|209753408|gb|ACI75011.1|	putative cytochrome	45.07	1	10
70	1013	gi|209745654|gb|ACI71134.1|	inhibitor of Rho	44.79	1	10
71	1016	gi|209776048|gb|ACI86336.1|	molybdenum cofactor biosynthesis protein C	43.89	1	10
72	1017	gi|209754138|gb|ACI75376.1|	DNA repair and genetic recombination protein RecF	43.75	1	10
73	1020	gi|145680|gb|AAA23650.1|	NADPH-sulfite reducatase flavoprotein component	43.06	2	10
74	1023	gi|1354820|gb|AAB01994.1|	PerR	41.92	2	10
75	1024	gi|971396|emb|CAA90753.1|	orf5	40.12	2	10
76	104	gi|209774058|gb|ACI85341.1|	trimethylamine N-oxide reductase subunit	871.38	19	3.31
77	170	gi|806336|emb|CAA52095.1|	trimethylamine-N-oxide reductase [Escherichia coli K-12]	623.75	14	3.16
78	226	gi|209776808|gb|ACI86716.1|	N-acetylglucosamine-6-phosphate deacetylase	511.82	10	2.81
79	686	gi|134104557|pdb|2IMP|A	Chain A, Crystal Structure Of Lactaldehyde Dehydrogenase From E. Coli: The Ternary Complex With Product Bound (L)-Lactate And Nadh.	135.21	3	2
80	132	gi|70608375|gb|AAZ04447.1|	iron-regulated outer membrane protein	741.08	14	1.79
81	315	gi|42181|emb|CAA40680.1|	osmC [Escherichia coli K-12]	386.76	7	1.79
82	337	gi|209764208|gb|ACI80416.1|	PTS system protein HPr	360.57	5	1.78
83	269	gi|209771158|gb|ACI83891.1|	glyceraldehyde 3-phosphate dehydrogenase C	446.76	7	1.71
84	96	gi|221589336|gb|ACM18333.1|	protease 7	923.83	17	1.67
85	287	gi|1732437|dbj|BAA07913.1|	TldD protein	420.14	6	1.67
86	372	gi|145339|gb|AAA23481.1|	arginine decarboxylase	326.62	9	1.6
87	455	gi|209744534|gb|ACI70574.1|	alcohol dehydrogenase class III	257.16	7	1.58
88	500	gi|146222|gb|AAA23914.1|	glycyl-tRNA synthetase alpha subunit	225.73	4	1.58
89	581	gi|209771038|gb|ACI83831.1|	hypothetical protein ECs2036	177.19	4	1.58
90	601	gi|209763368|gb|ACI79996.1|	putative membrane protein	166.9	4	1.58
91	612	gi|209768648|gb|ACI82636.1|	activator of ntrL gene	162.49	4	1.58
92	691	gi|209774758|gb|ACI85691.1|	hypothetical protein ECs1006	133.56	2	1.58
93	712	gi|209762208|gb|ACI79416.1|	high-affinity glycine betaine / proline transport system protein	127.37	4	1.58
94	784	gi|209770908|gb|ACI83766.1|	hypothetical protein ECs2050	99.21	4	1.58
95	47	gi|148533799|gb|ABQ85037.1|	glutamate decarboxylase	1246.52	20	1.55
96	48	gi|148533823|gb|ABQ85049.1|	glutamate decarboxylase	1230.59	19	1.52
97	4	gi|4867938|dbj|BAA77747.1|	alcohol dehydrogenase	3081.22	50	1.5
98	325	gi|209752398|gb|ACI74506.1|	periplasmic sulfate-binding protein	376.18	8	1.5
99	423	gi|209757098|gb|ACI76861.1|	30S ribosomal subunit protein S3	281.76	5	1.47
100	38	gi|301015215|gb|ADK47404.1|	YqhD	1308.48	22	1.41
101	305	gi|209762748|gb|ACI79686.1|	hypothetical protein ECs3447	398.38	11	1.37
102	399	gi|209749878|gb|ACI73246.1|	ammonium transport system structural protein	303.22	8	1.34
103	228	gi|209755688|gb|ACI76156.1|	glutathione oxidoreductase	507.61	7	1.33
104	439	gi|209774558|gb|ACI85591.1|	dihydro-orotate dehydrogenase	270.42	4	1.32
105	141	gi|209753848|gb|ACI75231.1|	membrane-bound ATP synthase subunit c AtpE	709.92	12	1.31
106	473	gi|209769458|gb|ACI83041.1|	N-ethylmaleimide reductase	244.27	5	1.29
107	503	gi|166079760|gb|ABY81617.1|	outer membrane protein C	224.36	6	1.29
108	566	gi|116667694|pdb|2HIQ|A	Chain A, Crystal Structure Of Jw1657 From Escherichia Coli	185.24	3	1.29
109	684	gi|209774818|gb|ACI85721.1|	hypothetical protein ECs1000	136.86	3	1.29
110	696	gi|160877713|pdb|2P99|A	Chain A, E. Coli Methionine Aminopeptidase Monometalated With Inhibitor Ye6	132.77	5	1.25
111	138	gi|301015216|gb|ADK47405.1|	DkgA	725.4	16	1.24
112	475	gi|209746114|gb|ACI71364.1|	3-methyl-2-oxobutanoate hydroxymethyltransferase	242.34	4	1.22
113	413	gi|209755208|gb|ACI75916.1|	cold shock protein 7.4	288.23	7	1.2
114	441	gi|209759938|gb|ACI78281.1|	hypothetical protein ECs3838	269.82	6	1.11
115	44	gi|209752778|gb|ACI74696.1|	putative GTP-binding factor	1267.51	22	1.1
116	427	gi|209751508|gb|ACI74061.1|	lysine sensitive aspartokinase III	277.1	7	1.06
117	574	gi|146727|gb|AAA24112.1|	methionine amino peptidase	181.32	5	1.06
118	45	gi|209752138|gb|ACI74376.1|	hypothetical protein ECs4871	1257.17	22	1.04
119	251	gi|110180300|gb|ABG54389.1|	mannitol-1-phosphate 5-dehydrogenase	476.2	10	1.03
120	146	gi|158536383|gb|ABW72716.1|	outer membrane protein A	671.5	14	1.02
121	147	gi|209763838|gb|ACI80231.1|	transaldolase A	669.93	12	1
122	156	gi|9955130|pdb|1QFF|A	Chain A, E. Coli Ferric Hydroxamate Uptake Receptor (Fhua) In Complex With Bound Ferrichrome-Iron	644.45	14	1
123	204	gi|209768638|gb|ACI82631.1|	NAD synthetase	550.07	11	1
124	344	gi|157829674|pdb|1A40|A	Chain A, Phosphate-Binding Protein With Ala 197 Replaced With Trp	354.82	7	1
125	352	gi|209768828|gb|ACI82726.1|	threonine tRNA synthetase	343.75	8	1
126	359	gi|209777298|gb|ACI86961.1|	citrate lyase alpha chain	337.4	7	1
127	377	gi|209758118|gb|ACI77371.1|	hypothetical protein ECs4071	323.31	7	1
128	417	gi|147923|gb|AAA24660.1|	threonine dehydratase 2 (EC 4.2.1.16)	285.55	5	1
129	429	gi|209749278|gb|ACI72946.1|	mannonate hydrolase	276.11	7	1
130	460	gi|209753558|gb|ACI75086.1|	peptidyl-prolyl cis-trans isomerase C	253.47	5	1
131	480	gi|209776798|gb|ACI86711.1|	glucosamine-6-phosphate deaminase	239.72	5	1
132	552	gi|209754068|gb|ACI75341.1|	hypothetical protein ECs4641	194.08	5	1
133	553	gi|209745504|gb|ACI71059.1|	probable hydroxyacylglutathione hydrolase	192.69	5	1
134	562	gi|209774338|gb|ACI85481.1|	putative oxidoreductase	188.55	4	1
135	570	gi|56463135|gb|AAV91709.1|	shikamate dehydrogenase	182.18	2	1
136	619	gi|209749808|gb|ACI73211.1|	hypothetical protein ECs5200	160.8	3	1
137	648	gi|209757818|gb|ACI77221.1|	30S ribosomal subunit protein S9	148.75	4	1
138	671	gi|209776948|gb|ACI86786.1|	putative tRNA synthetase	142.53	2	1
139	705	gi|209751218|gb|ACI73916.1|	hypothetical protein ECs5039	129.32	3	1
140	729	gi|209771858|gb|ACI84241.1|	putative DEOR-type transcriptional regulator	121.62	3	1
141	735	gi|209766218|gb|ACI81421.1|	GTP cyclohydrolase I	118.08	3	1
142	752	gi|209769078|gb|ACI82851.1|	3-dehydroquinate dehydratase	110.76	3	1
143	754	gi|149018|gb|AAA19564.1|	tehB	110.04	3	1
144	786	gi|209760388|gb|ACI78506.1|	replication initiation inhibitor	98.59	2	1
145	796	gi|209747144|gb|ACI71879.1|	30S ribosomal subunit protein S20	96.49	2	1
146	812	gi|209764598|gb|ACI80611.1|	lipoprotein precursor	93.09	2	1
147	850	gi|1890173|emb|CAA66363.1|	superoxide dismutase	82.76	1	1
148	868	gi|209758846|gb|ACI77735.1|	hypothetical protein ECs3993	78.38	4	1
149	871	gi|209749528|gb|ACI73071.1|	hypothetical protein ECs5229	78.17	4	1
150	879	gi|209747450|gb|ACI72032.1|	hypothetical protein ECs4629	76.5	2	1
151	1000	gi|209771258|gb|ACI83941.1|	putative dehydrogenase	48.2	2	1
