# Supplementary material for: Data set of proteomic analysis of food borne pathogens after treatment with the disinfectants based on pyridoxal oxime derivatives
Source: Data Brief. 2017 Sep 29;15:738–41. doi: 10.1016/j.dib.2017.09.060 (PMC5671409; doi:10.1016/j.dib.2017.09.060)
Supplement: Supplementary file 16 — Supplementary material [file mmc16.xlsx]

## Sheet: Sheet1
Table S16. List of complete up regulated proteins in E. coli after treatment with Drug 2
	Protein Group	Sequence Id	Sequence Name	Total Score	Total Peptides	Drug2 N-SC Log2 Relative Expression
1	234	gi|160851365|emb|CAP40110.1|	unnamed protein product	497.49	10	10
2	323	gi|209775218|gb|ACI85921.1|	pyruvate oxidase	377.26	8	10
3	387	gi|215252842|gb|ACJ63501.1|	ABC transport system, periplasmic binding protein SitA	311.86	8	10
4	396	gi|81171144|gb|ABB58782.1|	SitA	304.64	8	10
5	453	gi|258618026|gb|ACV83805.1|	outer membrane protein C	260.04	5	10
6	461	gi|209774978|gb|ACI85801.1|	hypothetical protein ECs0982	252.5	4	10
7	555	gi|209756768|gb|ACI76696.1|	nitrite reductase (NAD(P)H) subunit	192.12	7	10
8	557	gi|209756208|gb|ACI76416.1|	hypothetical protein ECs4288	191.1	5	10
9	565	gi|209765918|gb|ACI81271.1|	16S pseudouridylate 516 synthase	185.89	3	10
10	605	gi|209759248|gb|ACI77936.1|	30S ribosomal subunit protein S21	165.57	4	10
11	625	gi|209776908|gb|ACI86766.1|	putative periplasmic binding transport protein	159.35	4	10
12	627	gi|116109032|gb|ABJ74146.1|	chromate reductase	158.29	3	10
13	641	gi|556702|emb|CAA52094.1|	cytochrome c [Escherichia coli K-12]	150.7	4	10
14	645	gi|209747804|gb|ACI72209.1|	putative ATPase	149.34	3	10
15	652	gi|209752198|gb|ACI74406.1|	RhsH core protein with extension	148.04	4	10
16	676	gi|209760518|gb|ACI78571.1|	hypothetical protein ECs3772	140.94	3	10
17	706	gi|410155|gb|AAC36846.1|	formyltetrahydrofolate hydrolase	128.91	2	10
18	709	gi|209766408|gb|ACI81516.1|	D-lactate dehydrogenase	128.38	5	10
19	718	gi|209758738|gb|ACI77681.1|	putative dehydrogenase	125.79	2	10
20	721	gi|1314674|gb|AAC44166.1|	pyridoxine/pyridoxal/pyridoxamine kinase	125.52	2	10
21	722	gi|209771978|gb|ACI84301.1|	hypothetical protein ECs1845	125.31	2	10
22	725	gi|209756988|gb|ACI76806.1|	30S ribosomal subunit protein S12	123.13	3	10
23	728	gi|209774728|gb|ACI85676.1|	hypothetical protein ECs1010	122.03	4	10
24	737	gi|227064|prf||1613433A	trehalase	116.92	3	10
25	741	gi|145444|gb|AAA23527.1|	periplasmic protein	115.71	2	10
26	743	gi|209763568|gb|ACI80096.1|	putative oxidoreductase	115.57	3	10
27	747	gi|51247527|pdb|1T3D|A	Chain A, Crystal Structure Of Serine Acetyltransferase From E.Coli At 2.2a	113.21	3	10
28	749	gi|209776028|gb|ACI86326.1|	molybdopterin biosynthesis protein E chain	111.97	3	10
29	750	gi|209747034|gb|ACI71824.1|	carnitine racemase	111.36	2	10
30	759	gi|209747942|gb|ACI72278.1|	transcriptional response regulatory protein	108.24	2	10
31	766	gi|209761928|gb|ACI79276.1|	hydrogenase 3 HycI	104.29	1	10
32	770	gi|209778278|gb|ACI87451.1|	hypothetical protein ECs0534	102.81	2	10
33	780	gi|147569|gb|AAA24520.1|	peptide chain release factor 2	99.81	2	10
34	785	gi|190613353|pdb|2JTQ|A	Chain A, Rhodanese From E.Coli	98.89	3	10
35	787	gi|209752388|gb|ACI74501.1|	CDP-diacylglycerol phosphotidylhydrolase	98.51	2	10
36	797	gi|209765558|gb|ACI81091.1|	DNA gyrase subunit A	96.08	2	10
37	798	gi|290546|gb|AAA62049.1|	f135	95.72	1	10
38	801	gi|209769868|gb|ACI83246.1|	response transcriptional regulatory protein RstB sensor	95.14	3	10
39	802	gi|209763418|gb|ACI80021.1|	putative GTP-binding factor	94.88	3	10
40	805	gi|209753284|gb|ACI74949.1|	diaminopimelate epimerase	94.47	1	10
41	816	gi|85544499|pdb|2D1U|A	Chain A, Solution Strcuture Of The Periplasmic Signaling Domain Of Feca From Escherichia Coli	92.24	2	10
42	822	gi|405862|gb|AAA60494.1|	yehZ	91.82	3	10
43	823	gi|209761248|gb|ACI78936.1|	protein of fucose operon	91.02	2	10
44	824	gi|209747274|gb|ACI71944.1|	hypothetical protein ECs0006	90.86	2	10
45	828	gi|209772188|gb|ACI84406.1|	hypothetical protein ECs1751	90.17	3	10
46	836	gi|145393|gb|AAA23498.1|	asparagine synthetase B	87.7	1	10
47	847	gi|1773204|gb|AAB40276.1|	phosphoribosylaminoimidazole carboxylase	83.17	3	10
48	857	gi|209767148|gb|ACI81886.1|	L-arabinose-binding periplasmic protein	81.04	3	10
49	858	gi|209764048|gb|ACI80336.1|	hypothetical protein ECs3303	81.02	2	10
50	862	gi|209777858|gb|ACI87241.1|	hypothetical protein ECs0590	80.4	2	10
51	869	gi|209751298|gb|ACI73956.1|	hypothetical protein ECs5028	78.3	1	10
52	873	gi|209763268|gb|ACI79946.1|	molecular chaperone	77.67	2	10
53	881	gi|209777768|gb|ACI87196.1|	hypothetical protein ECs0599	75.89	1	10
54	883	gi|209749758|gb|ACI73186.1|	putative LACI-type transcriptional regulator	75.8	2	10
55	884	gi|209770548|gb|ACI83586.1|	acid sensitivity protein	75.8	2	10
56	886	gi|209761738|gb|ACI79181.1|	survival protein	74.58	2	10
57	891	gi|209764158|gb|ACI80391.1|	cysteine synthase B	72.66	1	10
58	898	gi|224832029|gb|ACN66813.1|	hypothetical protein ECs4489	71.17	2	10
59	900	gi|209767688|gb|ACI82156.1|	hypothetical protein ECs2549	70.79	1	10
60	903	gi|209764978|gb|ACI80801.1|	putative regulator	69.48	1	10
61	911	gi|1552756|gb|AAB08608.1|	UDP-3-O-[3-hydroxymyristoyl] glucosamine N-acyltransferase	67.19	2	10
62	914	gi|209748948|gb|ACI72781.1|	peptide chain release factor RF-3	67.16	2	10
63	917	gi|209764678|gb|ACI80651.1|	hypothetical protein ECs3214	66.67	2	10
64	922	gi|1778537|gb|AAB40820.1|	CriR homolog	65.82	1	10
65	923	gi|209761418|gb|ACI79021.1|	putative glucarate dehydratase	65.05	2	10
66	931	gi|209750358|gb|ACI73486.1|	hypothetical protein ECs5140	62.94	1	10
67	933	gi|145925|gb|AAA23762.1|	fecB	62.8	2	10
68	935	gi|209765888|gb|ACI81256.1|	nucleoid-associated protein	62.05	1	10
69	951	gi|209752618|gb|ACI74616.1|	putative acetyltransferase	58.09	1	10
70	952	gi|209776738|gb|ACI86681.1|	hypothetical protein ECs0716	57.97	1	10
71	953	gi|209745644|gb|ACI71129.1|	copper homeostasis protein	57.76	1	10
72	956	gi|209775548|gb|ACI86086.1|	putative transferase	57.13	1	10
73	960	gi|209775688|gb|ACI86156.1|	hypothetical protein ECs0899	56.34	1	10
74	964	gi|209774448|gb|ACI85536.1|	putative dehydrogenase	55.46	2	10
75	966	gi|209769378|gb|ACI83001.1|	transcriptional repressor for pur regulon	55.28	2	10
76	971	gi|209750278|gb|ACI73446.1|	host factor I for bacteriophage Q beta replication	53.85	1	10
77	973	gi|209771508|gb|ACI84066.1|	transcription regulator tyrR	53.24	1	10
78	974	gi|209758398|gb|ACI77511.1|	inducible ATP-independent RNA helicase	53.15	1	10
79	985	gi|209747104|gb|ACI71859.1|	putative FKBX-type 16KD peptidyl-prolyl cis-trans isomerase	50.99	1	10
80	986	gi|209766648|gb|ACI81636.1|	hypothetical protein ECs2705	50.76	1	10
81	991	gi|1054938|gb|AAC45355.1|	endonuclease VIII	49.6	1	10
82	996	gi|209775878|gb|ACI86251.1|	putative dehydrogenase	48.62	1	10
83	998	gi|209759258|gb|ACI77941.1|	putative O-sialoglycoprotein endopeptidase	48.39	1	10
84	999	gi|147465|gb|AAA24477.1|	aspartate transcarbamoylase regulatory chain (pyrI)	48.32	2	10
85	1009	gi|209743754|gb|ACI87641.1|	enhanced serine sensitivity	45.42	1	10
86	1010	gi|209753408|gb|ACI75011.1|	putative cytochrome	45.07	1	10
87	1013	gi|209745654|gb|ACI71134.1|	inhibitor of Rho	44.79	1	10
88	1019	gi|209767618|gb|ACI82121.1|	hypothetical protein ECs2556	43.16	1	10
89	1023	gi|1354820|gb|AAB01994.1|	PerR	41.92	2	10
90	1024	gi|971396|emb|CAA90753.1|	orf5	40.12	2	10
91	132	gi|70608375|gb|AAZ04447.1|	iron-regulated outer membrane protein	741.08	14	2.95
92	104	gi|209774058|gb|ACI85341.1|	trimethylamine N-oxide reductase subunit	871.38	19	2.58
93	170	gi|806336|emb|CAA52095.1|	trimethylamine-N-oxide reductase [Escherichia coli K-12]	623.75	14	2.4
94	315	gi|42181|emb|CAA40680.1|	osmC [Escherichia coli K-12]	386.76	7	2.4
95	337	gi|209764208|gb|ACI80416.1|	PTS system protein HPr	360.57	5	2.16
96	226	gi|209776808|gb|ACI86716.1|	N-acetylglucosamine-6-phosphate deacetylase	511.82	10	2
97	325	gi|209752398|gb|ACI74506.1|	periplasmic sulfate-binding protein	376.18	8	1.66
98	78	gi|146275|gb|AAB18618.1|	IMP dehydrogenase	1022.76	18	1.63
99	413	gi|209755208|gb|ACI75916.1|	cold shock protein 7.4	288.23	7	1.6
100	344	gi|157829674|pdb|1A40|A	Chain A, Phosphate-Binding Protein With Ala 197 Replaced With Trp	354.82	7	1.58
101	429	gi|1841884|dbj|BAA02590.1|	Mannonate dehydratase	276.11	7	1.58
102	581	gi|209771038|gb|ACI83831.1|	hypothetical protein ECs2036	177.19	4	1.58
103	585	gi|209757398|gb|ACI77011.1|	hypothetical protein ECs4148	175.64	3	1.58
104	684	gi|209774818|gb|ACI85721.1|	hypothetical protein ECs1000	136.86	3	1.58
105	686	gi|134104557|pdb|2IMP|A	Chain A, Crystal Structure Of Lactaldehyde Dehydrogenase From E. Coli: The Ternary Complex With Product Bound (L)-Lactate And Nadh.	135.21	3	1.58
106	855	gi|209752178|gb|ACI74396.1|	cystathionine gamma-synthase	81.99	3	1.58
107	628	gi|209760488|gb|ACI78556.1|	glycine cleavage system H protein	157.36	4	1.5
108	259	gi|209757068|gb|ACI76846.1|	50S ribosomal subunit protein L2	463.21	11	1.43
109	295	gi|209745594|gb|ACI71104.1|	putative lipoprotein	408.98	8	1.42
110	194	gi|168176971|pdb|1VSQ|C	Chain C, Solution Nmr Structure Of The Productive Complex Between Iiamannose And Iibmannose Of The Mannose Transporter Of The E. Coli Phosphotransferase System	577.32	11	1.34
111	362	gi|241110617|gb|ACS66773.1|	outer membrane protein C	334.11	8	1.33
112	367	gi|241110599|gb|ACS66764.1|	outer membrane protein C	329.86	7	1.31
113	473	gi|209769458|gb|ACI83041.1|	N-ethylmaleimide reductase	244.27	5	1.29
114	606	gi|209765088|gb|ACI80856.1|	NADH dehydrogenase I chain C/D	165.17	4	1.29
115	44	gi|209752778|gb|ACI74696.1|	putative GTP-binding factor	1267.51	22	1.27
116	275	gi|209747762|gb|ACI72188.1|	outer membrane protein C OmpC	439.61	9	1.25
117	193	gi|209762348|gb|ACI79486.1|	hypothetical protein ECs3526	577.87	9	1.23
118	577	gi|209750198|gb|ACI73406.1|	hypothetical protein ECs5156	180.55	4	1.21
119	152	gi|209743824|gb|ACI70219.1|	DNA-binding protein HU-1	649.87	10	1.2
120	4	gi|209772288|gb|ACI84456.1|	CoA-linked acetaldehyde dehydrogenase/iron-dependent alcohol dehydrogenase	3081.22	50	1.19
121	111	gi|25287830|pir||B85793	PTS enzyme IIAB, mannose-specific [imported] - Escherichia coli (strain O157:H7, substrain EDL933)	854.61	14	1.18
122	222	gi|209776748|gb|ACI86686.1|	flavodoxin 1	517.03	8	1.18
123	207	gi|209776058|gb|ACI86341.1|	molybdenum cofactor biosynthesis protein B	548.7	10	1.17
124	379	gi|209759578|gb|ACI78101.1|	hypothetical protein ECs3906	323.11	6	1.16
125	138	gi|301015216|gb|ADK47405.1|	DkgA	725.4	16	1.15
126	375	gi|146644|gb|AAA24079.1|	ATP-dependent proteinase (lon)	324.87	11	1.14
127	394	gi|209769818|gb|ACI83221.1|	mannose-6-phosphate isomerase	305.51	6	1.14
128	238	gi|209752888|gb|ACI74751.1|	hypothetical protein ECs4781	495.12	10	1.13
129	423	gi|209757098|gb|ACI76861.1|	30S ribosomal subunit protein S3	281.76	5	1.13
130	269	gi|209771158|gb|ACI83891.1|	glyceraldehyde 3-phosphate dehydrogenase C	446.76	7	1.11
131	217	gi|209757088|gb|ACI76856.1|	50S ribosomal subunit protein L22	526.7	10	1.09
132	415	gi|209756198|gb|ACI76411.1|	putative regulator	287.63	6	1.08
133	639	gi|46093552|dbj|BAD14967.1|	flagellin	150.88	4	1.08
134	38	gi|301015215|gb|ADK47404.1|	YqhD	1308.48	22	1.07
135	273	gi|1160318|dbj|BAA02587.1|	Uronate isomerase	442.08	10	1.07
136	566	gi|116667694|pdb|2HIQ|A	Chain A, Crystal Structure Of Jw1657 From Escherichia Coli	185.24	3	1.06
137	56	gi|145220|gb|AAA03208.1|	alanyl-tRNA synthetase	1174.89	25	1.05
138	312	gi|209775298|gb|ACI85961.1|	arginine 3rd transport system periplasmic binding protein	393.16	9	1.05
139	150	gi|209751678|gb|ACI74146.1|	DNA-binding protein HU-alpha	661.97	12	1.04
140	224	gi|209756318|gb|ACI76471.1|	sn-glycerol-3-phosphate dehydrogenase	514.55	13	1
141	399	gi|209749878|gb|ACI73246.1|	ammonium transport system structural protein	303.22	8	1
142	406	gi|209772758|gb|ACI84691.1|	hypothetical protein ECs1672	295.35	6	1
143	417	gi|147923|gb|AAA24660.1|	threonine dehydratase 2 (EC 4.2.1.16)	285.55	5	1
144	460	gi|209753558|gb|ACI75086.1|	peptidyl-prolyl cis-trans isomerase C	253.47	5	1
145	480	gi|209776798|gb|ACI86711.1|	glucosamine-6-phosphate deaminase	239.72	5	1
146	521	gi|209749898|gb|ACI73256.1|	putative oxidoreductase	211.74	2	1
147	523	gi|209760498|gb|ACI78561.1|	glycine decarboxylase	209.37	5	1
148	588	gi|209773088|gb|ACI84856.1|	hypothetical protein ECs1483	173.96	2	1
149	601	gi|209763368|gb|ACI79996.1|	putative membrane protein	166.9	4	1
150	623	gi|209775758|gb|ACI86191.1|	outer membrane protein X	160.07	4	1
151	679	gi|209757078|gb|ACI76851.1|	30S ribosomal subunit protein S19	138.17	4	1
152	680	gi|145751|gb|AAA23687.1|	dnaK suppressor (dksA)	137.46	3	1
153	691	gi|209774758|gb|ACI85691.1|	hypothetical protein ECs1006	133.56	2	1
154	719	gi|209747810|gb|ACI72212.1|	hypothetical protein ECs2913	125.75	2	1
155	736	gi|209764828|gb|ACI80726.1|	putative lipoprotein	116.95	3	1
156	784	gi|209770908|gb|ACI83766.1|	hypothetical protein ECs2050	99.21	4	1
157	786	gi|209760388|gb|ACI78506.1|	replication initiation inhibitor	98.59	2	1
158	788	gi|145464|gb|AAA23539.1|	carbamoyl-phosphate synthetase subunit B	98.49	3	1
159	793	gi|209762738|gb|ACI79681.1|	putative thioredoxin-like protein	97.64	2	1
160	809	gi|145915|gb|AAA23755.1|	ferredoxin	93.99	2	1
161	810	gi|209744014|gb|ACI70314.1|	geranyltranstransferase	93.3	2	1
162	811	gi|209756170|gb|ACI76397.1|	hypothetical protein ECs4294	93.15	2	1
163	843	gi|1778547|gb|AAB40830.1|	lipoate biosynthesis protein B	84.83	2	1
164	844	gi|209766738|gb|ACI81681.1|	hypothetical protein ECs2692	84.67	1	1
165	850	gi|209769488|gb|ACI83056.1|	superoxide dismutase precursor (Cu-Zn)	82.76	1	1
166	919	gi|209775738|gb|ACI86181.1|	putative toxin	66.21	1	1
167	1002	gi|1845161|emb|CAA72119.1|	methylglyoxal synthase	47.93	2	1
