# Supplementary material for: Data set of proteomic analysis of food borne pathogens after treatment with the disinfectants based on pyridoxal oxime derivatives
Source: Data Brief. 2017 Sep 29;15:738–41. doi: 10.1016/j.dib.2017.09.060 (PMC5671409; doi:10.1016/j.dib.2017.09.060)
Supplement: Supplementary file 17 — Supplementary material [file mmc17.xlsx]

## Sheet: Sheet1
Table S17. List of complete up regulated proteins in E. coli after treatment with Drug 3
	Protein Group	Sequence Id	Sequence Name	Total Score	Total Peptides	Drug3 N-SC Log2 Relative Expression
1	323	gi|209775218|gb|ACI85921.1|	pyruvate oxidase	377.26	8	10
2	387	gi|215252842|gb|ACJ63501.1|	ABC transport system, periplasmic binding protein SitA	311.86	8	10
3	396	gi|81171144|gb|ABB58782.1|	SitA	304.64	8	10
4	443	gi|209752338|gb|ACI74476.1|	putative regulator	266.91	3	10
5	453	gi|258618026|gb|ACV83805.1|	outer membrane protein C	260.04	5	10
6	461	gi|209774978|gb|ACI85801.1|	hypothetical protein ECs0982	252.5	4	10
7	555	gi|209756768|gb|ACI76696.1|	nitrite reductase (NAD(P)H) subunit	192.12	7	10
8	557	gi|209756208|gb|ACI76416.1|	hypothetical protein ECs4288	191.1	5	10
9	565	gi|209765918|gb|ACI81271.1|	16S pseudouridylate 516 synthase	185.89	3	10
10	605	gi|209759248|gb|ACI77936.1|	30S ribosomal subunit protein S21	165.57	4	10
11	625	gi|209776908|gb|ACI86766.1|	putative periplasmic binding transport protein	159.35	4	10
12	627	gi|116109032|gb|ABJ74146.1|	chromate reductase	158.29	3	10
13	630	gi|146178|gb|AAA83865.1|	glycerol-3-phosphate dehydrogenase subunit B	156.5	3	10
14	641	gi|556702|emb|CAA52094.1|	cytochrome c [Escherichia coli K-12]	150.7	4	10
15	649	gi|209749428|gb|ACI73021.1|	hypothetical protein ECs5240	148.48	2	10
16	652	gi|209752198|gb|ACI74406.1|	RhsH core protein with extension	148.04	4	10
17	676	gi|209760518|gb|ACI78571.1|	hypothetical protein ECs3772	140.94	3	10
18	706	gi|410155|gb|AAC36846.1|	formyltetrahydrofolate hydrolase	128.91	2	10
19	709	gi|209766408|gb|ACI81516.1|	D-lactate dehydrogenase	128.38	5	10
20	721	gi|1314674|gb|AAC44166.1|	pyridoxine/pyridoxal/pyridoxamine kinase	125.52	2	10
21	722	gi|209771978|gb|ACI84301.1|	hypothetical protein ECs1845	125.31	2	10
22	725	gi|209756988|gb|ACI76806.1|	30S ribosomal subunit protein S12	123.13	3	10
23	728	gi|209774728|gb|ACI85676.1|	hypothetical protein ECs1010	122.03	4	10
24	737	gi|227064|prf||1613433A	trehalase	116.92	3	10
25	739	gi|148286|gb|AAA24775.1|	glucose-6-phosphate dehydrogenase	116.21	3	10
26	743	gi|209763568|gb|ACI80096.1|	putative oxidoreductase	115.57	3	10
27	747	gi|51247527|pdb|1T3D|A	Chain A, Crystal Structure Of Serine Acetyltransferase From E.Coli At 2.2a	113.21	3	10
28	749	gi|209776028|gb|ACI86326.1|	molybdopterin biosynthesis protein E chain	111.97	3	10
29	750	gi|209747034|gb|ACI71824.1|	carnitine racemase	111.36	2	10
30	759	gi|209747942|gb|ACI72278.1|	transcriptional response regulatory protein	108.24	2	10
31	766	gi|209761928|gb|ACI79276.1|	hydrogenase 3 HycI	104.29	1	10
32	770	gi|209778278|gb|ACI87451.1|	hypothetical protein ECs0534	102.81	2	10
33	774	gi|209778378|gb|ACI87501.1|	hypothetical protein ECs0524	101.82	3	10
34	782	gi|209759488|gb|ACI78056.1|	outer membrane channel TolC	99.56	2	10
35	795	gi|209767078|gb|ACI81851.1|	hypothetical protein ECs2616	96.93	1	10
36	798	gi|290546|gb|AAA62049.1|	f135	95.72	1	10
37	801	gi|209769868|gb|ACI83246.1|	response transcriptional regulatory protein RstB sensor	95.14	3	10
38	802	gi|209763418|gb|ACI80021.1|	putative GTP-binding factor	94.88	3	10
39	803	gi|42034|emb|CAA24748.1|	mannitol permease	94.78	2	10
40	805	gi|209753284|gb|ACI74949.1|	diaminopimelate epimerase	94.47	1	10
41	820	gi|147859|gb|AAA83909.1|	agmatine ureohydrolase	92.04	3	10
42	822	gi|405862|gb|AAA60494.1|	yehZ	91.82	3	10
43	824	gi|209747276|gb|ACI71945.1|	hypothetical protein ECs0006	90.86	2	10
44	828	gi|209772188|gb|ACI84406.1|	hypothetical protein ECs1751	90.17	3	10
45	836	gi|145393|gb|AAA23498.1|	asparagine synthetase B	87.7	1	10
46	837	gi|209773788|gb|ACI85206.1|	hypothetical protein ECs1411	87.31	2	10
47	848	gi|209778288|gb|ACI87456.1|	UDP-sugar hydrolase	83.16	2	10
48	853	gi|209751238|gb|ACI73926.1|	diadenosine tetraphosphatase	82.28	1	10
49	854	gi|145544|gb|AAA75183.1|	colicin I receptor	82.11	1	10
50	857	gi|209767148|gb|ACI81886.1|	L-arabinose-binding periplasmic protein	81.04	3	10
51	858	gi|209764048|gb|ACI80336.1|	hypothetical protein ECs3303	81.02	2	10
52	859	gi|209750488|gb|ACI73551.1|	hypothetical protein ECs5125	80.9	1	10
53	867	gi|209769548|gb|ACI83086.1|	hypothetical protein ECs2349	78.61	2	10
54	882	gi|209778578|gb|ACI87601.1|	nitrogen regulatory protein P-II 2	75.84	2	10
55	883	gi|209749758|gb|ACI73186.1|	putative LACI-type transcriptional regulator	75.8	2	10
56	884	gi|209770548|gb|ACI83586.1|	acid sensitivity protein	75.8	2	10
57	889	gi|209772388|gb|ACI84506.1|	nitrate reductase 1 beta subunit	72.77	2	10
58	891	gi|209764158|gb|ACI80391.1|	cysteine synthase B	72.66	1	10
59	903	gi|209764978|gb|ACI80801.1|	putative regulator	69.48	1	10
60	904	gi|209755578|gb|ACI76101.1|	putative membrane protein	69.2	1	10
61	905	gi|209755888|gb|ACI76256.1|	periplasmic binding protein for nickel	69.1	3	10
62	907	gi|209744054|gb|ACI70334.1|	thiamin-monophosphate kinase	68.98	2	10
63	914	gi|209748948|gb|ACI72781.1|	peptide chain release factor RF-3	67.16	2	10
64	917	gi|209764678|gb|ACI80651.1|	hypothetical protein ECs3214	66.67	2	10
65	923	gi|209761418|gb|ACI79021.1|	putative glucarate dehydratase	65.05	2	10
66	924	gi|209772378|gb|ACI84501.1|	nitrate reductase 1 delta subunit	64.87	2	10
67	930	gi|209754118|gb|ACI75366.1|	replication initiation protein DnaA	63.18	2	10
68	931	gi|209750358|gb|ACI73486.1|	hypothetical protein ECs5140	62.94	1	10
69	935	gi|209765888|gb|ACI81256.1|	nucleoid-associated protein	62.05	1	10
70	938	gi|209764428|gb|ACI80526.1|	putative 2-component transcriptional regulator	60.76	1	10
71	949	gi|209775618|gb|ACI86121.1|	putative transport protein	58.45	1	10
72	952	gi|209776738|gb|ACI86681.1|	hypothetical protein ECs0716	57.97	1	10
73	955	gi|209776828|gb|ACI86726.1|	N-acetylglucosamine metabolism	57.6	1	10
74	956	gi|209775548|gb|ACI86086.1|	putative transferase	57.13	1	10
75	964	gi|209774448|gb|ACI85536.1|	putative dehydrogenase	55.46	2	10
76	965	gi|209747324|gb|ACI71969.1|	putative lipoate-protein ligase A	55.29	1	10
77	966	gi|147428|gb|AAA24457.1|	purine repressor (purR)	55.28	2	10
78	980	gi|209767018|gb|ACI81821.1|	putative ATP-binding component of a transport system	52.46	1	10
79	985	gi|209747104|gb|ACI71859.1|	putative FKBX-type 16KD peptidyl-prolyl cis-trans isomerase	50.99	1	10
80	986	gi|209766648|gb|ACI81636.1|	hypothetical protein ECs2705	50.76	1	10
81	991	gi|1054938|gb|AAC45355.1|	endonuclease VIII	49.6	1	10
82	992	gi|209762628|gb|ACI79626.1|	chorismate mutase-P / prephenate dehydratase	49.34	1	10
83	993	gi|209751358|gb|ACI73986.1|	chorismate lyase	49.02	1	10
84	994	gi|209758108|gb|ACI77366.1|	hypothetical protein ECs4072	48.96	1	10
85	995	gi|118137960|pdb|2HQ2|A	Chain A, Structure Of The Escherichia Coli O157:h7 Heme Oxygenase Chus In Complex With Heme	48.95	2	10
86	996	gi|209775878|gb|ACI86251.1|	putative dehydrogenase	48.62	1	10
87	997	gi|209747004|gb|ACI71809.1|	putative carnitine operon oxidoreductase	48.43	1	10
88	998	gi|209759258|gb|ACI77941.1|	putative O-sialoglycoprotein endopeptidase	48.39	1	10
89	1003	gi|209753328|gb|ACI74971.1|	uroporphyrinogen III methylase	47.9	1	10
90	1010	gi|209753408|gb|ACI75011.1|	putative cytochrome	45.07	1	10
91	1011	gi|34979338|gb|AAQ83790.1|	DeoX	44.86	1	10
92	1013	gi|209745654|gb|ACI71134.1|	inhibitor of Rho	44.79	1	10
93	1016	gi|209776048|gb|ACI86336.1|	molybdenum cofactor biosynthesis protein C	43.89	1	10
94	1019	gi|209767618|gb|ACI82121.1|	hypothetical protein ECs2556	43.16	1	10
95	1021	gi|209747486|gb|ACI72050.1|	putative membrane protein DamX	42.97	1	10
96	1023	gi|1354820|gb|AAB01994.1|	PerR	41.92	2	10
97	104	gi|209774058|gb|ACI85341.1|	trimethylamine N-oxide reductase subunit	871.38	19	3.58
98	170	gi|806336|emb|CAA52095.1|	trimethylamine-N-oxide reductase [Escherichia coli K-12]	623.75	14	3.35
99	156	gi|9955130|pdb|1QFF|A	Chain A, E. Coli Ferric Hydroxamate Uptake Receptor (Fhua) In Complex With Bound Ferrichrome-Iron	644.45	14	3
100	226	gi|209776808|gb|ACI86716.1|	N-acetylglucosamine-6-phosphate deacetylase	511.82	10	2.81
101	132	gi|70608375|gb|AAZ04447.1|	iron-regulated outer membrane protein	741.08	14	2.75
102	344	gi|157829674|pdb|1A40|A	Chain A, Phosphate-Binding Protein With Ala 197 Replaced With Trp	354.82	7	2.58
103	269	gi|209771158|gb|ACI83891.1|	glyceraldehyde 3-phosphate dehydrogenase C	446.76	7	2.36
104	38	gi|301015215|gb|ADK47404.1|	YqhD	1308.48	22	2.35
105	417	gi|147923|gb|AAA24660.1|	threonine dehydratase 2 (EC 4.2.1.16)	285.55	5	2
106	96	gi|221589336|gb|ACM18333.1|	protease 7	923.83	17	1.91
107	359	gi|209777298|gb|ACI86961.1|	citrate lyase alpha chain	337.4	7	1.81
108	125	gi|209764118|gb|ACI80371.1|	thiosulfate binding protein	765.12	16	1.79
109	753	gi|109157436|pdb|2D5I|A	Chain A, The Crystal Structure Of Azor (Azo Reductase) From Escherichia Coli	110.69	3	1.79
110	271	gi|2624515|pdb|1GUP|A	Chain A, Structure Of Nucleotidyltransferase Complexed With Udp- Galactose	442.67	10	1.7
111	251	gi|167882652|gb|ACA05838.1|	mannitol-phosphate dehydrogenase	476.2	10	1.66
112	209	gi|209776298|gb|ACI86461.1|	galactokinase	547.22	9	1.64
113	473	gi|209769458|gb|ACI83041.1|	N-ethylmaleimide reductase	244.27	5	1.58
114	612	gi|209768648|gb|ACI82636.1|	activator of ntrL gene	162.49	4	1.58
115	624	gi|209745454|gb|ACI71034.1|	hypothetical protein ECs0247	159.5	3	1.58
116	686	gi|134104557|pdb|2IMP|A	Chain A, Crystal Structure Of Lactaldehyde Dehydrogenase From E. Coli: The Ternary Complex With Product Bound (L)-Lactate And Nadh.	135.21	3	1.58
117	687	gi|209753018|gb|ACI74816.1|	Sec-independent protein translocase	135.05	2	1.58
118	734	gi|146006|gb|AAA87976.1|	dihydrofolate reductase	119.5	3	1.58
119	742	gi|209759458|gb|ACI78041.1|	putative synthetase/amidase	115.62	4	1.58
120	771	gi|209758238|gb|ACI77431.1|	hypothetical protein ECs4059	102.8	3	1.58
121	804	gi|209755928|gb|ACI76276.1|	hypothetical protein ECs4321	94.66	2	1.58
122	44	gi|209752778|gb|ACI74696.1|	putative GTP-binding factor	1267.51	22	1.53
123	325	gi|209752398|gb|ACI74506.1|	periplasmic sulfate-binding protein	376.18	8	1.53
124	415	gi|209756198|gb|ACI76411.1|	putative regulator	287.63	6	1.5
125	500	gi|146222|gb|AAA23914.1|	glycyl-tRNA synthetase alpha subunit	225.73	4	1.5
126	496	gi|148097|gb|AAA24709.1|	pyridoxamine phosphate oxidase	229.59	5	1.46
127	205	gi|459233|dbj|BAA03950.1|	CbpA	549.9	11	1.45
128	376	gi|116807286|emb|CAL64658.1|	unnamed protein product	323.54	5	1.44
129	337	gi|209764208|gb|ACI80416.1|	PTS system protein HPr	360.57	5	1.4
130	479	gi|209773538|gb|ACI85081.1|	sarcosine oxidase-like protein	239.82	6	1.39
131	224	gi|209756318|gb|ACI76471.1|	sn-glycerol-3-phosphate dehydrogenase	514.55	13	1.37
132	138	gi|301015216|gb|ADK47405.1|	DkgA	725.4	16	1.35
133	47	gi|148533799|gb|ABQ85037.1|	glutamate decarboxylase	1246.52	20	1.34
134	48	gi|148533823|gb|ABQ85049.1|	glutamate decarboxylase	1230.59	19	1.34
135	581	gi|209771038|gb|ACI83831.1|	hypothetical protein ECs2036	177.19	4	1.33
136	554	gi|209757788|gb|ACI77206.1|	hypothetical protein ECs4106	192.18	4	1.32
137	4	gi|209772288|gb|ACI84456.1|	CoA-linked acetaldehyde dehydrogenase/iron-dependent alcohol dehydrogenase	3081.22	50	1.29
138	315	gi|42181|emb|CAA40680.1|	osmC [Escherichia coli K-12]	386.76	7	1.29
139	413	gi|209755208|gb|ACI75916.1|	cold shock protein 7.4	288.23	7	1.29
140	480	gi|209776798|gb|ACI86711.1|	glucosamine-6-phosphate deaminase	239.72	5	1.29
141	833	gi|209765058|gb|ACI80841.1|	putative aminotransferase	88.64	1	1.29
142	238	gi|209752888|gb|ACI74751.1|	hypothetical protein ECs4781	495.12	10	1.27
143	615	gi|209757528|gb|ACI77076.1|	site-specific DNA inversion stimulation factor	162.21	2	1.25
144	72	gi|209753918|gb|ACI75266.1|	N-acetyl glucosamine-1-phosphate uridyltransferase	1047.51	19	1.24
145	77	gi|1134966|gb|AAB60196.1|	glycerol kinase	1025.46	17	1.24
146	272	gi|209757778|gb|ACI77201.1|	serine endoprotease	442.2	7	1.22
147	297	gi|209775708|gb|ACI86166.1|	putative ATP-binding component of a transport system	408.58	11	1.22
148	471	gi|209756658|gb|ACI76641.1|	3-dehydroquinate synthase	246.61	6	1.22
149	454	gi|166007197|pdb|2UZZ|A	Chain A, X-Ray Structure Of N-Methyl-L-Tryptophan Oxidase (Mtox)	259.15	6	1.2
150	353	gi|209764358|gb|ACI80491.1|	glucokinase	343.13	7	1.18
151	429	gi|1841884|dbj|BAA02590.1|	Mannonate dehydratase	276.11	7	1.16
152	620	gi|209757058|gb|ACI76841.1|	50S ribosomal subunit protein L23	160.72	4	1.13
153	196	gi|209776388|gb|ACI86506.1|	periplasmic protein TolB	573.3	11	1.12
154	231	gi|209749708|gb|ACI73161.1|	putative alpha helix protein	503.48	11	1.12
155	187	gi|209748716|gb|ACI72665.1|	isoleucine tRNA synthetase	594.98	14	1.1
156	189	gi|147362|gb|AAA24420.1|	prolyl-tRNA synthetase	583.63	13	1.08
157	349	gi|209767848|gb|ACI82236.1|	cold shock protein	347.34	6	1.08
158	400	gi|209751410|gb|ACI74012.1|	periplasmic maltose-binding protein	303.15	5	1.08
159	829	gi|145716|gb|AAA23669.1|	deoxycytidine triphosphate deaminase	89.28	3	1.08
160	459	gi|209757838|gb|ACI77231.1|	stringent starvation protein B	253.82	3	1.06
161	574	gi|146727|gb|AAA24112.1|	methionine amino peptidase	181.32	5	1.06
162	120	gi|1552739|gb|AAB08591.1|	heat shock protein HtrA	780.47	10	1.04
163	148	gi|209774908|gb|ACI85766.1|	3-phosphoserine aminotransferase	665.72	13	1
164	305	gi|209762748|gb|ACI79686.1|	hypothetical protein ECs3447	398.38	11	1
165	372	gi|145339|gb|AAA23481.1|	arginine decarboxylase	326.62	9	1
166	394	gi|209769818|gb|ACI83221.1|	mannose-6-phosphate isomerase	305.51	6	1
167	397	gi|209770856|gb|ACI83740.1|	putative receptor	304.27	5	1
168	475	gi|209746114|gb|ACI71364.1|	3-methyl-2-oxobutanoate hydroxymethyltransferase	242.34	4	1
169	552	gi|209754068|gb|ACI75341.1|	hypothetical protein ECs4641	194.08	5	1
170	596	gi|209748614|gb|ACI72614.1|	pyruvate formate lyase activating enzyme 1	169.34	4	1
171	611	gi|209744274|gb|ACI70444.1|	recombination associated protein	163.67	5	1
172	635	gi|209773258|gb|ACI84941.1|	hypothetical protein ECs1466	152.99	4	1
173	648	gi|209757818|gb|ACI77221.1|	30S ribosomal subunit protein S9	148.75	4	1
174	692	gi|209762008|gb|ACI79316.1|	hypothetical protein ECs3564	133.48	3	1
175	703	gi|209749268|gb|ACI72941.1|	D-mannonate oxidoreductase	129.57	2	1
176	708	gi|209759768|gb|ACI78196.1|	putative reductase	128.49	3	1
177	714	gi|209757848|gb|ACI77236.1|	putative transcriptional repressor	126.86	2	1
178	716	gi|209761728|gb|ACI79176.1|	putative hydrogenase subunit	126.42	2	1
179	745	gi|1552748|gb|AAB08600.1|	uridine 5'-monophosphate (UMP) kinase	114.16	3	1
180	786	gi|209760388|gb|ACI78506.1|	replication initiation inhibitor	98.59	2	1
181	796	gi|209747144|gb|ACI71879.1|	30S ribosomal subunit protein S20	96.49	2	1
182	814	gi|209776328|gb|ACI86476.1|	3-deoxy-D-arabinoheptulosonate-7-phosphate synthase	92.97	2	1
183	826	gi|134273029|emb|CAM82405.1|	unnamed protein product	90.55	2	1
184	827	gi|209767938|gb|ACI82281.1|	L-serine deaminase	90.54	2	1
185	831	gi|209777158|gb|ACI86891.1|	hypothetical protein ECs0669	88.81	2	1
186	843	gi|209777168|gb|ACI86896.1|	lipoate biosynthesis protein LipB	84.83	2	1
187	844	gi|209766738|gb|ACI81681.1|	hypothetical protein ECs2692	84.67	1	1
188	856	gi|209765098|gb|ACI80861.1|	NADH dehydrogenase I chain E	81.86	2	1
189	876	gi|209766098|gb|ACI81361.1|	hypothetical protein ECs3057	76.93	2	1
190	879	gi|209747450|gb|ACI72032.1|	hypothetical protein ECs4629	76.5	2	1
191	893	gi|209766018|gb|ACI81321.1|	hypothetical protein ECs3065	72.5	2	1
