# Supplementary material for: Data set of proteomic analysis of food borne pathogens after treatment with the disinfectants based on pyridoxal oxime derivatives
Source: Data Brief. 2017 Sep 29;15:738–41. doi: 10.1016/j.dib.2017.09.060 (PMC5671409; doi:10.1016/j.dib.2017.09.060)
Supplement: Supplementary file 18 — Supplementary material [file mmc18.xlsx]

## Sheet: Sheet1
Table S18. List of complete up regulated proteins in E. coli after treatment with Drug 4
	Protein Group	Sequence Id	Sequence Name	Total Score	Total Peptides	Drug4 N-SC Log2 Relative Expression
1	234	gi|20150925|pdb|1KMO|A	Chain A, Crystal Structure Of The Outer Membrane Transporter Feca	497.49	10	10
2	323	gi|209775218|gb|ACI85921.1|	pyruvate oxidase	377.26	8	10
3	387	gi|215252842|gb|ACJ63501.1|	ABC transport system, periplasmic binding protein SitA	311.86	8	10
4	396	gi|81171144|gb|ABB58782.1|	SitA	304.64	8	10
5	443	gi|209752338|gb|ACI74476.1|	putative regulator	266.91	3	10
6	453	gi|258618026|gb|ACV83805.1|	outer membrane protein C	260.04	5	10
7	461	gi|209774978|gb|ACI85801.1|	hypothetical protein ECs0982	252.5	4	10
8	555	gi|209756768|gb|ACI76696.1|	nitrite reductase (NAD(P)H) subunit	192.12	7	10
9	557	gi|209756208|gb|ACI76416.1|	hypothetical protein ECs4288	191.1	5	10
10	565	gi|209765918|gb|ACI81271.1|	16S pseudouridylate 516 synthase	185.89	3	10
11	605	gi|209759248|gb|ACI77936.1|	30S ribosomal subunit protein S21	165.57	4	10
12	609	gi|209759978|gb|ACI78301.1|	hypothetical protein ECs3834	164.1	5	10
13	625	gi|209776908|gb|ACI86766.1|	putative periplasmic binding transport protein	159.35	4	10
14	627	gi|116109032|gb|ABJ74146.1|	chromate reductase	158.29	3	10
15	630	gi|146178|gb|AAA83865.1|	glycerol-3-phosphate dehydrogenase subunit B	156.5	3	10
16	641	gi|556702|emb|CAA52094.1|	cytochrome c [Escherichia coli K-12]	150.7	4	10
17	645	gi|209747804|gb|ACI72209.1|	putative ATPase	149.34	3	10
18	649	gi|209749428|gb|ACI73021.1|	hypothetical protein ECs5240	148.48	2	10
19	652	gi|209752198|gb|ACI74406.1|	RhsH core protein with extension	148.04	4	10
20	676	gi|209760518|gb|ACI78571.1|	hypothetical protein ECs3772	140.94	3	10
21	709	gi|209766408|gb|ACI81516.1|	D-lactate dehydrogenase	128.38	5	10
22	722	gi|209771978|gb|ACI84301.1|	hypothetical protein ECs1845	125.31	2	10
23	725	gi|209756988|gb|ACI76806.1|	30S ribosomal subunit protein S12	123.13	3	10
24	728	gi|209774728|gb|ACI85676.1|	hypothetical protein ECs1010	122.03	4	10
25	737	gi|227064|prf||1613433A	trehalase	116.92	3	10
26	739	gi|148286|gb|AAA24775.1|	glucose-6-phosphate dehydrogenase	116.21	3	10
27	741	gi|145444|gb|AAA23527.1|	periplasmic protein	115.71	2	10
28	743	gi|209763568|gb|ACI80096.1|	putative oxidoreductase	115.57	3	10
29	747	gi|51247527|pdb|1T3D|A	Chain A, Crystal Structure Of Serine Acetyltransferase From E.Coli At 2.2a	113.21	3	10
30	749	gi|209776028|gb|ACI86326.1|	molybdopterin biosynthesis protein E chain	111.97	3	10
31	750	gi|209747034|gb|ACI71824.1|	carnitine racemase	111.36	2	10
32	759	gi|209747942|gb|ACI72278.1|	transcriptional response regulatory protein	108.24	2	10
33	766	gi|209761928|gb|ACI79276.1|	hydrogenase 3 HycI	104.29	1	10
34	770	gi|209778278|gb|ACI87451.1|	hypothetical protein ECs0534	102.81	2	10
35	774	gi|209778378|gb|ACI87501.1|	hypothetical protein ECs0524	101.82	3	10
36	780	gi|147569|gb|AAA24520.1|	peptide chain release factor 2	99.81	2	10
37	782	gi|209759488|gb|ACI78056.1|	outer membrane channel TolC	99.56	2	10
38	785	gi|190613353|pdb|2JTQ|A	Chain A, Rhodanese From E.Coli	98.89	3	10
39	787	gi|209752388|gb|ACI74501.1|	CDP-diacylglycerol phosphotidylhydrolase	98.51	2	10
40	795	gi|209767078|gb|ACI81851.1|	hypothetical protein ECs2616	96.93	1	10
41	798	gi|290546|gb|AAA62049.1|	f135	95.72	1	10
42	802	gi|209763418|gb|ACI80021.1|	putative GTP-binding factor	94.88	3	10
43	805	gi|209753284|gb|ACI74949.1|	diaminopimelate epimerase	94.47	1	10
44	813	gi|209753728|gb|ACI75171.1|	ATP-binding component of D-ribose high-affinity transport system	93.01	1	10
45	816	gi|85544499|pdb|2D1U|A	Chain A, Solution Strcuture Of The Periplasmic Signaling Domain Of Feca From Escherichia Coli	92.24	2	10
46	820	gi|147859|gb|AAA83909.1|	agmatine ureohydrolase	92.04	3	10
47	822	gi|405862|gb|AAA60494.1|	yehZ	91.82	3	10
48	823	gi|209761248|gb|ACI78936.1|	protein of fucose operon	91.02	2	10
49	824	gi|209747274|gb|ACI71944.1|	hypothetical protein ECs0006	90.86	2	10
50	828	gi|209772188|gb|ACI84406.1|	hypothetical protein ECs1751	90.17	3	10
51	837	gi|209773788|gb|ACI85206.1|	hypothetical protein ECs1411	87.31	2	10
52	847	gi|147412|gb|AAA24449.1|	5'-phosphoribosyl-5-amino-4-imidazole carboxylase I (purE, EC 4.1.1.21)	83.17	3	10
53	848	gi|1773162|gb|AAB40234.1|	UDP-sugar hydrolase precursor	83.16	2	10
54	853	gi|209751238|gb|ACI73926.1|	diadenosine tetraphosphatase	82.28	1	10
55	854	gi|209766198|gb|ACI81411.1|	colicin I receptor precursor	82.11	1	10
56	857	gi|209767148|gb|ACI81886.1|	L-arabinose-binding periplasmic protein	81.04	3	10
57	858	gi|209764048|gb|ACI80336.1|	hypothetical protein ECs3303	81.02	2	10
58	859	gi|209750488|gb|ACI73551.1|	hypothetical protein ECs5125	80.9	1	10
59	862	gi|209777858|gb|ACI87241.1|	hypothetical protein ECs0590	80.4	2	10
60	867	gi|209769548|gb|ACI83086.1|	hypothetical protein ECs2349	78.61	2	10
61	869	gi|209751298|gb|ACI73956.1|	hypothetical protein ECs5028	78.3	1	10
62	873	gi|402674|gb|AAA18299.1|	ORF-1	77.67	2	10
63	875	gi|209753968|gb|ACI75291.1|	ATP-binding component of high-affinity phosphate-specific transport system	77.18	2	10
64	881	gi|209777768|gb|ACI87196.1|	hypothetical protein ECs0599	75.89	1	10
65	883	gi|209749758|gb|ACI73186.1|	putative LACI-type transcriptional regulator	75.8	2	10
66	884	gi|209770548|gb|ACI83586.1|	acid sensitivity protein	75.8	2	10
67	886	gi|209761738|gb|ACI79181.1|	survival protein	74.58	2	10
68	898	gi|224832029|gb|ACN66813.1|	hypothetical protein ECs4489	71.17	2	10
69	900	gi|209767688|gb|ACI82156.1|	hypothetical protein ECs2549	70.79	1	10
70	905	gi|209755888|gb|ACI76256.1|	periplasmic binding protein for nickel	69.1	3	10
71	911	gi|1552756|gb|AAB08608.1|	UDP-3-O-[3-hydroxymyristoyl] glucosamine N-acyltransferase	67.19	2	10
72	914	gi|209748948|gb|ACI72781.1|	peptide chain release factor RF-3	67.16	2	10
73	917	gi|209764678|gb|ACI80651.1|	hypothetical protein ECs3214	66.67	2	10
74	922	gi|209777248|gb|ACI86936.1|	putative response regulator protein CitB	65.82	1	10
75	924	gi|209772378|gb|ACI84501.1|	nitrate reductase 1 delta subunit	64.87	2	10
76	927	gi|209767338|gb|ACI81981.1|	hypothetical protein ECs2585	64.34	1	10
77	929	gi|209756948|gb|ACI76786.1|	hypothetical protein ECs4197	63.28	1	10
78	930	gi|145761|gb|AAB59150.1|	DNA polymerase III beta-subunit	63.18	2	10
79	933	gi|145925|gb|AAA23762.1|	fecB	62.8	2	10
80	941	gi|209744304|gb|ACI70459.1|	hypothetical protein ECs0441	59.83	1	10
81	945	gi|209768238|gb|ACI82431.1|	putative scaffolding protein in the formation of a murein-synthesizing holoenzyme	58.99	1	10
82	948	gi|146421|gb|AAA23998.1|	hydrogenase-1 large subunit (hyaB)	58.47	1	10
83	950	gi|209756058|gb|ACI76341.1|	hypothetical protein ECs4306	58.28	1	10
84	953	gi|1552768|gb|AAB08620.1|	lipoprotein NlpE	57.76	1	10
85	958	gi|209756758|gb|ACI76691.1|	nitrite reductase (NAD(P)H) subunit	56.55	2	10
86	959	gi|209756348|gb|ACI76486.1|	repressor of the glp operon	56.37	1	10
87	960	gi|209775688|gb|ACI86156.1|	hypothetical protein ECs0899	56.34	1	10
88	964	gi|209774448|gb|ACI85536.1|	putative dehydrogenase	55.46	2	10
89	966	gi|209769378|gb|ACI83001.1|	transcriptional repressor for pur regulon	55.28	2	10
90	970	gi|209751918|gb|ACI74266.1|	UDP-N-acetylenolpyruvoylglucosamine reductase	54.18	1	10
91	973	gi|209771508|gb|ACI84066.1|	transcription regulator tyrR	53.24	1	10
92	976	gi|8569539|pdb|1DW9|A	Chain A, Structure Of Cyanase Reveals That A Novel Dimeric And Decameric Arrangement Of Subunits Is Required For Formation Of The Enzyme Active Site	53.04	1	10
93	984	gi|209764238|gb|ACI80431.1|	cell division protein involved in FtsZ ring	51.04	2	10
94	985	gi|209747104|gb|ACI71859.1|	putative FKBX-type 16KD peptidyl-prolyl cis-trans isomerase	50.99	1	10
95	986	gi|209766648|gb|ACI81636.1|	hypothetical protein ECs2705	50.76	1	10
96	989	gi|209752358|gb|ACI74486.1|	hypothetical protein ECs4845	50.49	1	10
97	996	gi|209775878|gb|ACI86251.1|	putative dehydrogenase	48.62	1	10
98	999	gi|147465|gb|AAA24477.1|	aspartate transcarbamoylase regulatory chain (pyrI)	48.32	2	10
99	1009	gi|209743754|gb|ACI87641.1|	enhanced serine sensitivity	45.42	1	10
100	1013	gi|209745654|gb|ACI71134.1|	inhibitor of Rho	44.79	1	10
101	1023	gi|1354820|gb|AAB01994.1|	PerR	41.92	2	10
102	1024	gi|971396|emb|CAA90753.1|	orf5	40.12	2	10
103	132	gi|70608375|gb|AAZ04447.1|	iron-regulated outer membrane protein	741.08	14	2.66
104	406	gi|209772758|gb|ACI84691.1|	hypothetical protein ECs1672	295.35	6	2.58
105	104	gi|209774058|gb|ACI85341.1|	trimethylamine N-oxide reductase subunit	871.38	19	2.56
106	385	gi|209757198|gb|ACI76911.1|	50S ribosomal subunit protein L18	313	7	2.5
107	287	gi|1732437|dbj|BAA07913.1|	TldD protein	420.14	6	2.47
108	315	gi|42181|emb|CAA40680.1|	osmC [Escherichia coli K-12]	386.76	7	2.32
109	680	gi|145751|gb|AAA23687.1|	dnaK suppressor (dksA)	137.46	3	2.32
110	415	gi|209756198|gb|ACI76411.1|	putative regulator	287.63	6	2.08
111	309	gi|209776238|gb|ACI86431.1|	molybdate-binding periplasmic permease protein	396.31	8	2.01
112	553	gi|209745504|gb|ACI71059.1|	probable hydroxyacylglutathione hydrolase	192.69	5	2
113	753	gi|109157436|pdb|2D5I|A	Chain A, The Crystal Structure Of Azor (Azo Reductase) From Escherichia Coli	110.69	3	2
114	473	gi|209769458|gb|ACI83041.1|	N-ethylmaleimide reductase	244.27	5	1.95
115	705	gi|209751218|gb|ACI73916.1|	hypothetical protein ECs5039	129.32	3	1.95
116	170	gi|806336|emb|CAA52095.1|	trimethylamine-N-oxide reductase [Escherichia coli K-12]	623.75	14	1.9
117	414	gi|147806|gb|AAA74748.1|	selenium metabolism protein	287.69	6	1.79
118	413	gi|145633|gb|AAA23617.1|	cold shock protein (cspA)	288.23	7	1.71
119	125	gi|209764118|gb|ACI80371.1|	thiosulfate binding protein	765.12	16	1.65
120	198	gi|209750008|gb|ACI73311.1|	30S ribosomal subunit protein S6	564.08	13	1.6
121	259	gi|209757068|gb|ACI76846.1|	50S ribosomal subunit protein L2	463.21	11	1.58
122	559	gi|209757998|gb|ACI77311.1|	phosphotransferase system enzyme IIA	189.58	3	1.58
123	562	gi|209774338|gb|ACI85481.1|	putative oxidoreductase	188.55	4	1.58
124	591	gi|209751928|gb|ACI74271.1|	glutamate racemase	171.27	3	1.58
125	624	gi|209745454|gb|ACI71034.1|	hypothetical protein ECs0247	159.5	3	1.58
126	628	gi|209760488|gb|ACI78556.1|	glycine cleavage system H protein	157.36	4	1.58
127	687	gi|209753018|gb|ACI74816.1|	Sec-independent protein translocase	135.05	2	1.58
128	700	gi|809680|emb|CAA35547.1|	hycB	130.96	3	1.58
129	732	gi|146177|gb|AAA83864.1|	glycerol-3-phosphate dehydrogenase subunit A	119.97	3	1.58
130	947	gi|209772748|gb|ACI84686.1|	hypothetical protein ECs1674	58.56	2	1.58
131	441	gi|209759938|gb|ACI78281.1|	hypothetical protein ECs3838	269.82	6	1.5
132	566	gi|116667694|pdb|2HIQ|A	Chain A, Crystal Structure Of Jw1657 From Escherichia Coli	185.24	3	1.5
133	422	gi|209757178|gb|ACI76901.1|	30S ribosomal subunit protein S8	281.86	9	1.46
134	388	gi|209755618|gb|ACI76121.1|	hypothetical protein ECs4389	308.18	5	1.44
135	226	gi|209776808|gb|ACI86716.1|	N-acetylglucosamine-6-phosphate deacetylase	511.82	10	1.4
136	283	gi|209751858|gb|ACI74236.1|	50S ribosomal subunit protein L11	427.02	7	1.39
137	634	gi|209754908|gb|ACI75766.1|	hypothetical protein ECs4478	153.25	4	1.32
138	279	gi|209759380|gb|ACI78002.1|	ADP-heptose synthase	434.29	7	1.29
139	305	gi|209762748|gb|ACI79686.1|	hypothetical protein ECs3447	398.38	11	1.29
140	429	gi|1841884|dbj|BAA02590.1|	Mannonate dehydratase	276.11	7	1.29
141	503	gi|166079760|gb|ABY81617.1|	outer membrane protein C	224.36	6	1.29
142	582	gi|148040|gb|AAC36843.1|	T-protein	176.97	4	1.29
143	44	gi|209752778|gb|ACI74696.1|	putative GTP-binding factor	1267.51	22	1.25
144	337	gi|209764208|gb|ACI80416.1|	PTS system protein HPr	360.57	5	1.22
145	547	gi|209745734|gb|ACI71174.1|	UDP-N-acetylglucosamine acetyltransferase	197.99	3	1.21
146	222	gi|209776748|gb|ACI86686.1|	flavodoxin 1	517.03	8	1.2
147	494	gi|40889948|pdb|1VHQ|A	Chain A, Crystal Structure Of Enhancing Lycopene Biosynthesis Protein 2	231.01	4	1.2
148	111	gi|25287830|pir||B85793	PTS enzyme IIAB, mannose-specific [imported] - Escherichia coli (strain O157:H7, substrain EDL933)	854.61	14	1.18
149	116	gi|209751818|gb|ACI74216.1|	RNA polymerase beta subunit	815.29	12	1.18
150	421	gi|209748938|gb|ACI72776.1|	hyperosmotically inducible periplasmic protein	282.69	6	1.16
151	528	gi|209754828|gb|ACI75726.1|	glutaredoxin 3	206.61	4	1.16
152	331	gi|209770138|gb|ACI83381.1|	hypothetical protein ECs2150	372.05	7	1.15
153	88	gi|157834794|pdb|2DRI|A	Chain A, Probing Protein-Protein Interactions: The Ribose Binding Protein In Bacterial Transport And Chemotaxis	963.89	16	1.14
154	367	gi|241110599|gb|ACS66764.1|	outer membrane protein C	329.86	7	1.14
155	437	gi|209767418|gb|ACI82021.1|	aspartate tRNA synthetase	270.82	7	1.13
156	4	gi|145206|gb|AAA23420.1|	alcohol dehydrogenase (adhE)	3081.22	50	1.12
157	204	gi|209768638|gb|ACI82631.1|	NAD synthetase	550.07	11	1.11
158	325	gi|209752398|gb|ACI74506.1|	periplasmic sulfate-binding protein	376.18	8	1.11
159	217	gi|209757088|gb|ACI76856.1|	50S ribosomal subunit protein L22	526.7	10	1.1
160	312	gi|209775298|gb|ACI85961.1|	arginine 3rd transport system periplasmic binding protein	393.16	9	1.1
161	141	gi|209753848|gb|ACI75231.1|	membrane-bound ATP synthase subunit c AtpE	709.92	12	1.09
162	392	gi|209764808|gb|ACI80716.1|	acetylCoA carboxylase carboxytransferase component beta subunit	305.71	8	1.09
163	209	gi|209776298|gb|ACI86461.1|	galactokinase	547.22	9	1.08
164	352	gi|209768828|gb|ACI82726.1|	threonine tRNA synthetase	343.75	8	1.08
165	551	gi|209758058|gb|ACI77341.1|	hypothetical protein ECs4077	194.32	4	1.08
166	589	gi|209776758|gb|ACI86691.1|	negative regulator	173.43	3	1.08
167	156	gi|9955130|pdb|1QFF|A	Chain A, E. Coli Ferric Hydroxamate Uptake Receptor (Fhua) In Complex With Bound Ferrichrome-Iron	644.45	14	1.06
168	238	gi|209752888|gb|ACI74751.1|	hypothetical protein ECs4781	495.12	10	1.05
169	333	gi|29422483|gb|AAO84637.1|	FimA	367.79	5	1.05
170	322	gi|55670066|pdb|1TXK|A	Chain A, Crystal Structure Of Escherichia Coli Opgg	378.26	9	1.03
171	349	gi|209767848|gb|ACI82236.1|	cold shock protein	347.34	6	1.03
172	269	gi|209771158|gb|ACI83891.1|	glyceraldehyde 3-phosphate dehydrogenase C	446.76	7	1
173	359	gi|209777298|gb|ACI86961.1|	citrate lyase alpha chain	337.4	7	1
174	394	gi|209769818|gb|ACI83221.1|	mannose-6-phosphate isomerase	305.51	6	1
175	403	gi|209750268|gb|ACI73441.1|	GTP - binding subunit of protease specific for phage lambda cII repressor	298.52	5	1
176	417	gi|147923|gb|AAA24660.1|	threonine dehydratase 2 (EC 4.2.1.16)	285.55	5	1
177	474	gi|209773888|gb|ACI85256.1|	hypothetical protein ECs1264	243.59	6	1
178	491	gi|209758008|gb|ACI77316.1|	probable sigma-54 modulation protein	233.3	3	1
179	545	gi|209771888|gb|ACI84256.1|	orotidine-5'-phosphate decarboxylase	198.3	5	1
180	554	gi|209757788|gb|ACI77206.1|	hypothetical protein ECs4106	192.18	4	1
181	570	gi|56463135|gb|AAV91709.1|	shikamate dehydrogenase	182.18	2	1
182	581	gi|209771038|gb|ACI83831.1|	hypothetical protein ECs2036	177.19	4	1
183	585	gi|209757398|gb|ACI77011.1|	hypothetical protein ECs4148	175.64	3	1
184	587	gi|209745964|gb|ACI71289.1|	hypothetical protein ECs0160	174.6	4	1
185	588	gi|209773088|gb|ACI84856.1|	hypothetical protein ECs1483	173.96	2	1
186	601	gi|209763368|gb|ACI79996.1|	putative membrane protein	166.9	4	1
187	619	gi|209749808|gb|ACI73211.1|	hypothetical protein ECs5200	160.8	3	1
188	635	gi|209773258|gb|ACI84941.1|	hypothetical protein ECs1466	152.99	4	1
189	643	gi|209749458|gb|ACI73036.1|	aminopeptidase A/I	149.8	3	1
190	665	gi|209754778|gb|ACI75701.1|	threonine dehydrogenase	144.56	3	1
191	667	gi|209775268|gb|ACI85946.1|	hypothetical protein ECs0952	143.24	3	1
192	674	gi|63089047|emb|CAI93321.1|	unnamed protein product	141.79	3	1
193	679	gi|209757078|gb|ACI76851.1|	30S ribosomal subunit protein S19	138.17	4	1
194	724	gi|209774358|gb|ACI85491.1|	hypothetical protein ECs1049	123.41	2	1
195	733	gi|209773778|gb|ACI85201.1|	putative oxidoreductase component	119.9	3	1
196	734	gi|146006|gb|AAA87976.1|	dihydrofolate reductase	119.5	3	1
197	736	gi|209764828|gb|ACI80726.1|	putative lipoprotein	116.95	3	1
198	769	gi|26986712|gb|AAN86720.1|	CspE	103.16	2	1
199	771	gi|209758238|gb|ACI77431.1|	hypothetical protein ECs4059	102.8	3	1
200	784	gi|209770908|gb|ACI83766.1|	hypothetical protein ECs2050	99.21	4	1
201	792	gi|209758128|gb|ACI77376.1|	hypothetical protein ECs4070	97.74	2	1
202	793	gi|209762738|gb|ACI79681.1|	putative thioredoxin-like protein	97.64	2	1
203	812	gi|209764598|gb|ACI80611.1|	lipoprotein precursor	93.09	2	1
204	844	gi|209766738|gb|ACI81681.1|	hypothetical protein ECs2692	84.67	1	1
205	850	gi|209769488|gb|ACI83056.1|	superoxide dismutase precursor (Cu-Zn)	82.76	1	1
206	855	gi|209752178|gb|ACI74396.1|	cystathionine gamma-synthase	81.99	3	1
207	868	gi|209758838|gb|ACI77731.1|	hypothetical protein ECs3993	78.38	4	1
208	871	gi|209749528|gb|ACI73071.1|	hypothetical protein ECs5229	78.17	4	1
209	1022	gi|48425743|pdb|1SZQ|A	Chain A, Crystal Structure Of 2-Methylcitrate Dehydratase	42.59	2	1
